# Supplementary material for: KDM6B promotes gastric carcinogenesis and metastasis via upregulation of CXCR4 expression
Source: Cell Death Dis. 2022 Dec 23;13(12):1068. doi: 10.1038/s41419-022-05458-5 (PMC9789124; doi:10.1038/s41419-022-05458-5)
Supplement: Supplementary file 6 — Supplementary File [file 41419_2022_5458_MOESM6_ESM.xlsx]

## Sheet: Supplementary File
Supplementary File. List of gene differences analysis after RNAseq
gene	gene_type	Position	Strand	A-1	A-2	A-3	B-1	B-2	B-3	log2(Fold_change)	p-value	q-value	Description	Website
RYR2	protein_coding	chr1:237205702-237997288	+	474.669	459.938	506.59	1541.27	1597.4	1602.98	1.71684	6.71938e-168	2.99624e-163	ryanodine receptor 2	http://www.ncbi.nlm.nih.gov/gene/?term=6262
CCND1	protein_coding	chr11:69455873-69469242	+	9966.43	10066.3	9906.46	2468.43	2598.04	3080.82	-1.87772	1.67021e-146	3.72382e-142	cyclin D1	http://www.ncbi.nlm.nih.gov/gene/?term=595
PTBP3	protein_coding	chr9:114979995-115095944	-	3607.28	3535.65	3399.73	1378.24	1316.24	1410.93	-1.36046	5.7448e-142	8.53887e-138	polypyrimidine tract binding protein 3	http://www.ncbi.nlm.nih.gov/gene/?term=9991
GNB4	protein_coding	chr3:179113876-179169371	-	1870.35	1733.86	1683.29	450.08	515.902	523.422	-1.82762	4.01017e-140	4.47044e-136	G protein subunit beta 4	http://www.ncbi.nlm.nih.gov/gene/?term=59345
CYR61	protein_coding	chr1:86046444-86049650	+	1593.11	1945.34	2073.31	7380.29	7788.78	7660.27	2.02397	1.07266e-139	8.50389e-136	cysteine rich angiogenic inducer 61	http://www.ncbi.nlm.nih.gov/gene/?term=3491
GANAB	protein_coding	chr11:62392298-62414198	-	4456.01	4900.97	5163.52	13755.4	13201.3	13422.8	1.47524	1.14425e-139	8.50389e-136	glucosidase II alpha subunit	http://www.ncbi.nlm.nih.gov/gene/?term=23193
LPGAT1	protein_coding	chr1:211916799-212004114	-	2386.67	2426.93	2325.09	803.14	776.033	889.987	-1.53183	1.09359e-135	6.96633e-132	lysophosphatidylglycerol acyltransferase 1	http://www.ncbi.nlm.nih.gov/gene/?term=9926
AMMECR1	protein_coding	chrX:109437414-109683461	-	2149.48	1995.3	1996.71	603.106	634.339	699.178	-1.66508	3.40301e-135	1.8968e-131	Alport syndrome, mental retardation, midface hypoplasia and elliptocytosis chromosomal region gene 1	http://www.ncbi.nlm.nih.gov/gene/?term=9949
MIGA1	protein_coding	chr1:78245309-78345225	+	1335.88	1318.14	1274.48	464.081	447.185	462.217	-1.51554	3.03994e-130	1.50615e-126	mitoguardin 1	http://www.ncbi.nlm.nih.gov/gene/?term=374986
DPY19L1	protein_coding	chr7:34968493-35077653	-	1350.05	1454.86	1376.97	390.068	364.297	443.601	-1.80397	6.13624e-130	2.73621e-126	dpy-19 like C-mannosyltransferase 1	http://www.ncbi.nlm.nih.gov/gene/?term=23333
ALCAM	protein_coding	chr3:105085557-105295757	+	5772.45	5874.04	6013.24	2514.44	2359.31	2600.38	-1.24067	1.59521e-124	6.46655e-121	activated leukocyte cell adhesion molecule	http://www.ncbi.nlm.nih.gov/gene/?term=214
TMEM132A	protein_coding	chr11:60691913-60704631	+	3790.47	3939.71	3733.64	1591.28	1699.53	1604.32	-1.22749	9.82912e-121	3.65242e-117	transmembrane protein 132A	http://www.ncbi.nlm.nih.gov/gene/?term=54972
TM4SF1	protein_coding	chr3:149086805-149095568	-	8101.19	8418.88	8711.31	21017.7	22766.4	20107.3	1.34032	1.49228e-120	5.11865e-117	transmembrane 4 L six family member 1	http://www.ncbi.nlm.nih.gov/gene/?term=4071
ZNF702P	misc_RNA	chr19:53471504-53496784	-	248.572	239.74	287.989	900.157	903.425	915.982	1.80592	3.34245e-120	1.06459e-116	zinc finger protein 702, pseudogene	http://www.ncbi.nlm.nih.gov/gene/?term=79986
PLK2	protein_coding	chr5:57749809-57755966	-	462.012	482.669	465.521	1265.22	1340.39	1261.89	1.45527	1.18146e-115	3.51217e-112	polo like kinase 2	http://www.ncbi.nlm.nih.gov/gene/?term=10769
TPM4	protein_coding	chr19:16178317-16213813	+	7079.97	8307.87	8969.18	26514.6	26560.3	28174.7	1.73793	5.49617e-115	1.53175e-111	tropomyosin 4	http://www.ncbi.nlm.nih.gov/gene/?term=7171
IL4R	protein_coding	chr16:27325230-27376099	+	1949.99	1952.17	1834.07	748.131	742.618	822.257	-1.31028	7.35442e-98	1.92906e-94	interleukin 4 receptor	http://www.ncbi.nlm.nih.gov/gene/?term=3566
MYL9	protein_coding	chr20:35169887-35178226	+	2294.8	2257.75	2371.68	4964.87	5544.82	5145.56	1.17673	2.05621e-97	5.09381e-94	myosin light chain 9	http://www.ncbi.nlm.nih.gov/gene/?term=10398
TXNRD1	protein_coding	chr12:104609557-104744085	+	17359	17285	17012.9	9193.6	9180.91	9539.9	-0.887955	2.97685e-96	6.98636e-93	thioredoxin reductase 1	http://www.ncbi.nlm.nih.gov/gene/?term=7296
MYO1G	protein_coding	chr7:45002260-45018704	-	1112.07	1214.11	1056.87	388.068	392.521	390.179	-1.53027	8.93446e-96	1.99198e-92	myosin IG	http://www.ncbi.nlm.nih.gov/gene/?term=64005
THBS1	protein_coding	chr15:39873280-39891119	+	1302.6	1314.1	1476.19	3223.56	3322.33	3493.1	1.29359	3.12777e-95	6.64145e-92	thrombospondin 1	http://www.ncbi.nlm.nih.gov/gene/?term=7057
DAZAP2	protein_coding	chr12:51632508-51640501	+	6390.49	6445.19	6124.45	2677.47	2625.37	2977.48	-1.19528	2.06299e-94	4.1814e-91	DAZ associated protein 2	http://www.ncbi.nlm.nih.gov/gene/?term=9802
HLA-C	protein_coding	chr6:31236526-31239913	-	7965.52	7954.92	7972.3	4252.74	4049.72	3952.96	-0.963029	3.15573e-93	6.11813e-90	major histocompatibility complex, class I, C	http://www.ncbi.nlm.nih.gov/gene/?term=3107
IRAK2	protein_coding	chr3:10206563-10285427	+	872.852	837.44	828.707	301.052	274.226	307.259	-1.524	1.42268e-92	2.64328e-89	interleukin 1 receptor associated kinase 2	http://www.ncbi.nlm.nih.gov/gene/?term=3656
EMB	protein_coding	chr5:49692031-49737234	-	1497.81	1533.43	1485.51	554.097	531.22	633.313	-1.39438	6.95514e-90	1.24055e-86	embigin	http://www.ncbi.nlm.nih.gov/gene/?term=133418
G3BP2	protein_coding	chr4:76567953-76598667	-	1897.38	1876.38	1960.73	3919.68	3717.94	3875.13	1.00518	2.70043e-89	4.63134e-86	G3BP stress granule assembly factor 2	http://www.ncbi.nlm.nih.gov/gene/?term=9908
RAB30	protein_coding	chr11:82684175-82782965	-	1592.39	1458.61	1458.35	603.105	603.986	632.755	-1.29286	6.15326e-89	1.01622e-85	RAB30, member RAS oncogene family	http://www.ncbi.nlm.nih.gov/gene/?term=27314
NCKAP1	protein_coding	chr2:183789579-183903586	-	4450.93	4400.61	4387.07	1880.33	1850.43	2120.75	-1.17804	1.78128e-88	2.83675e-85	NCK associated protein 1	http://www.ncbi.nlm.nih.gov/gene/?term=10787
HSDL2	protein_coding	chr9:115142189-115234685	+	1120.79	1224.84	1181.64	2516.44	2437.14	2492.62	1.07743	2.19477e-86	3.37473e-83	hydroxysteroid dehydrogenase like 2	http://www.ncbi.nlm.nih.gov/gene/?term=84263
MESDC2	protein_coding	chr15:81239667-81282219	-	940.365	1067.55	1093.56	2394.42	2428	2461.78	1.23069	7.01218e-86	1.03347e-82	None	http://www.ncbi.nlm.nih.gov/gene/?term=MESDC2
SDCBP	protein_coding	chr8:59465483-59495419	+	3520.39	3446.26	3099.34	1316.23	1211.09	1398.94	-1.35812	7.18474e-86	1.03347e-82	syndecan binding protein	http://www.ncbi.nlm.nih.gov/gene/?term=6386
UHMK1	protein_coding	chr1:162466964-162499419	+	10922.5	10463.4	9955.08	4683.82	4623.4	5117.18	-1.11952	5.06948e-85	7.06417e-82	U2AF homology motif kinase 1	http://www.ncbi.nlm.nih.gov/gene/?term=127933
MFAP3	protein_coding	chr5:153418519-153437014	+	1875.06	1934.52	1782.89	648.114	659.677	775.251	-1.42496	1.65551e-84	2.23699e-81	microfibril associated protein 3	http://www.ncbi.nlm.nih.gov/gene/?term=4238
OLFM1	protein_coding	chr9:137967089-138013030	+	832.654	793.204	784.717	316.055	291.403	306.389	-1.3984	9.46409e-84	1.24122e-80	olfactomedin 1	http://www.ncbi.nlm.nih.gov/gene/?term=10439
RDX	protein_coding	chr11:110045605-110167437	-	6256.14	6138.47	5961.26	2960.52	3017.84	3235.36	-0.994401	5.67827e-82	7.23427e-79	radixin	http://www.ncbi.nlm.nih.gov/gene/?term=5962
ITPR3	protein_coding	chr6:33589156-33664351	+	12060.2	12141.3	11504.7	6540.14	6539.43	6621.2	-0.857847	7.15392e-82	8.86112e-79	inositol 1,4,5-trisphosphate receptor type 3	http://www.ncbi.nlm.nih.gov/gene/?term=3710
ANXA1	protein_coding	chr9:75766647-75785309	+	9661.26	10123.3	10137.5	4198.73	3648.28	4421.48	-1.28631	1.72986e-81	2.08476e-78	annexin A1	http://www.ncbi.nlm.nih.gov/gene/?term=301
CSRP1	protein_coding	chr1:201452658-201476387	-	9318.92	9454.8	10469.6	4271.74	4194.45	4614.69	-1.16079	2.50742e-81	2.94232e-78	cysteine and glycine rich protein 1	http://www.ncbi.nlm.nih.gov/gene/?term=1465
FBXO21	protein_coding	chr12:117581585-117628300	-	1554.44	1393.66	1502.96	590.103	600.952	641.112	-1.28059	9.63579e-81	1.10172e-77	F-box protein 21	http://www.ncbi.nlm.nih.gov/gene/?term=23014
PEG10	protein_coding	chr7:94285637-94299007	+	1777.76	1712.22	1773.88	3309.58	3283.89	3369.35	0.920333	2.54195e-79	2.8337e-76	paternally expressed 10	http://www.ncbi.nlm.nih.gov/gene/?term=23089
NAA50	protein_coding	chr3:113435307-113465146	-	7411.42	7109.55	7191.63	2889.5	2841.9	3387.42	-1.25169	7.94542e-79	8.64132e-76	N(alpha)-acetyltransferase 50, NatE catalytic subunit	http://www.ncbi.nlm.nih.gov/gene/?term=80218
CDK6	protein_coding	chr7:92234235-92465941	-	5792.43	5804.23	5944.07	10135.8	10592.1	10333.3	0.824291	5.52659e-78	5.86753e-75	cyclin dependent kinase 6	http://www.ncbi.nlm.nih.gov/gene/?term=1021
CAB39	protein_coding	chr2:231577557-231685790	+	2736.27	2713.96	2502.18	938.163	810.542	1047.59	-1.50785	3.32099e-77	3.44387e-74	calcium binding protein 39	http://www.ncbi.nlm.nih.gov/gene/?term=51719
CEP97	protein_coding	chr3:101443437-101489406	+	1171.99	1139.22	1110.32	494.087	507.854	517.271	-1.17085	9.85407e-77	9.98643e-74	centrosomal protein 97	http://www.ncbi.nlm.nih.gov/gene/?term=79598
VGLL3	protein_coding	chr3:86987119-87040273	-	1806.01	1750.65	1626.56	3599.63	3672.3	3437.72	1.0476	7.29837e-76	7.23204e-73	vestigial like family member 3	http://www.ncbi.nlm.nih.gov/gene/?term=389136
CDKN1C	protein_coding	chr11:2904448-2906995	-	3710.93	3536.53	3669.58	1810.32	1944.33	1800.57	-0.9745	2.99083e-75	2.89922e-72	cyclin dependent kinase inhibitor 1C	http://www.ncbi.nlm.nih.gov/gene/?term=1028
TMEM14B	protein_coding	chr6:10747992-10760007	+	1771.65	1890.33	1729.15	683.12	648.59	782.713	-1.3505	7.15664e-75	6.78982e-72	transmembrane protein 14B	http://www.ncbi.nlm.nih.gov/gene/?term=81853
NTN4	protein_coding	chr12:96051583-96184984	-	851.417	954.524	945.131	2224.39	2299.42	2026.82	1.25109	2.59099e-74	2.40698e-71	netrin 4	http://www.ncbi.nlm.nih.gov/gene/?term=59277
PSG4	protein_coding	chr19:43696854-43709926	-	234.61	246.796	214.771	731.126	664.703	652.379	1.55771	3.35998e-73	3.05765e-70	pregnancy specific beta-1-glycoprotein 4	http://www.ncbi.nlm.nih.gov/gene/?term=5672
MCL1	protein_coding	chr1:150547027-150552214	-	14963.6	14998.8	13827.2	7759.35	7828.29	8012.15	-0.891743	1.74285e-72	1.55431e-69	MCL1, BCL2 family apoptosis regulator	http://www.ncbi.nlm.nih.gov/gene/?term=4170
ITGB1	protein_coding	chr10:33189246-33247293	-	23063.4	23369.5	21175.8	11764	11713.1	12278.5	-0.919002	4.64974e-69	4.06542e-66	integrin subunit beta 1	http://www.ncbi.nlm.nih.gov/gene/?term=3688
PLEKHB2	protein_coding	chr2:131862420-131907425	+	2163.84	2193.91	2251.36	3908.68	4117.46	4163.37	0.882744	8.39954e-69	7.20277e-66	pleckstrin homology domain containing B2	http://www.ncbi.nlm.nih.gov/gene/?term=55041
ENSG00000259716.1	antisense	chr20:35177530-35232932	-	1099.57	1101.79	1222.98	2483.43	2871.96	2595.71	1.21477	4.88108e-68	4.10665e-65	None	http://asia.ensembl.org/Homo_sapiens/Gene/Idhistory?g=ENSG00000259716
RAB31	protein_coding	chr18:9708228-9862553	+	4421.21	4494.11	4069.44	2036.35	1833.28	2105.13	-1.11978	6.2258e-68	5.14102e-65	RAB31, member RAS oncogene family	http://www.ncbi.nlm.nih.gov/gene/?term=11031
LYPD3	protein_coding	chr19:43964946-43969831	-	3117.46	2897.7	2707.42	1282.22	1392.98	1304.26	-1.13173	1.36494e-67	1.10662e-64	LY6/PLAUR domain containing 3	http://www.ncbi.nlm.nih.gov/gene/?term=27076
OSTM1	protein_coding	chr6:108362613-108395941	-	751.332	730.321	711.111	301.052	280.284	307.293	-1.30247	1.73014e-67	1.37765e-64	osteopetrosis associated transmembrane protein 1	http://www.ncbi.nlm.nih.gov/gene/?term=28962
SERPINE2	protein_coding	chr2:224839765-224904036	-	3323.39	3552.48	3299.33	1723.3	1739.08	1826.49	-0.944092	2.53617e-67	1.98404e-64	serpin family E member 2	http://www.ncbi.nlm.nih.gov/gene/?term=5270
C3orf58	protein_coding	chr3:143690640-143711210	+	764.945	721.449	707.454	304.053	295.419	296.907	-1.29007	5.08443e-66	3.90896e-63	chromosome 3 open reading frame 58	http://www.ncbi.nlm.nih.gov/gene/?term=205428
FOPNL	protein_coding	chr16:15959576-15982506	-	602.875	632.003	684.489	1408.24	1339.5	1406.82	1.11259	7.71046e-66	5.82741e-63	FGFR1OP N-terminal like	http://www.ncbi.nlm.nih.gov/gene/?term=123811
AVL9	protein_coding	chr7:32535038-32628353	+	2623.95	2511.46	2273.93	1136.2	1179.57	1143.03	-1.09853	2.78927e-65	2.07294e-62	AVL9 cell migration associated	http://www.ncbi.nlm.nih.gov/gene/?term=23080
CLTA	protein_coding	chr9:36190853-36212059	+	2084.47	2025.74	2188.89	1027.18	871.152	909.925	-1.16535	2.89594e-65	2.11694e-62	clathrin light chain A	http://www.ncbi.nlm.nih.gov/gene/?term=1211
KRAS	protein_coding	chr12:25357723-25403865	-	1238.73	1249.36	1195.54	527.093	591.768	581.906	-1.1148	3.19301e-65	2.29645e-62	KRAS proto-oncogene, GTPase	http://www.ncbi.nlm.nih.gov/gene/?term=3845
CASP7	protein_coding	chr10:115438921-115490668	+	346.696	312.426	379.5	831.145	847.77	850.262	1.28242	4.5064e-65	3.1896e-62	caspase 7	http://www.ncbi.nlm.nih.gov/gene/?term=840
NEXN	protein_coding	chr1:78354200-78409580	+	280.487	292.857	341.061	764.133	809.276	761.429	1.34992	7.87546e-64	5.48711e-61	nexilin F-actin binding protein	http://www.ncbi.nlm.nih.gov/gene/?term=91624
NT5E	protein_coding	chr6:86159302-86205509	+	1691.51	1907.13	1668.86	587.103	530.274	695.527	-1.53882	1.48466e-63	1.0185e-60	5'-nucleotidase ecto	http://www.ncbi.nlm.nih.gov/gene/?term=4907
GYS1	protein_coding	chr19:49471382-49496610	-	1725.07	1671.88	1807.56	3136.55	3169.54	3133.1	0.858472	3.53327e-63	2.38715e-60	glycogen synthase 1	http://www.ncbi.nlm.nih.gov/gene/?term=2997
DDX60	protein_coding	chr4:169137442-169239958	-	4881.47	4504.8	4164.22	2225.39	2159.93	2167.24	-1.04788	1.40225e-62	9.33252e-60	DExD/H-box helicase 60	http://www.ncbi.nlm.nih.gov/gene/?term=55601
NPTX1	protein_coding	chr17:78440633-78450404	-	4471.81	4428.22	4055.96	2042.36	2218.54	2243.17	-0.994064	1.97817e-62	1.29719e-59	neuronal pentraxin 1	http://www.ncbi.nlm.nih.gov/gene/?term=4884
CCAT1	lncRNA	chr8:128219627-128231513	-	1634.49	1699.49	1787.91	842.146	770.977	843.734	-1.06033	3.24318e-62	2.07616e-59	colon cancer associated transcript 1 (non-protein coding)	http://www.ncbi.nlm.nih.gov/gene/?term=100507056
ANTXR2	protein_coding	chr4:80822771-80994626	-	3855.73	4042.05	3439.12	1750.3	1555.06	1716.32	-1.1746	3.2592e-62	2.07616e-59	anthrax toxin receptor 2	http://www.ncbi.nlm.nih.gov/gene/?term=118429
TYMP	protein_coding	chr22:50964181-50968514	-	1248.19	1200.11	1239.11	625.108	560.526	579.01	-1.06283	1.02847e-61	6.45923e-59	thymidine phosphorylase	http://www.ncbi.nlm.nih.gov/gene/?term=1890
HEG1	protein_coding	chr3:124684554-124774802	-	2651.63	2608.79	2385.42	1285.22	1219.13	1304.94	-1.00478	1.21214e-61	7.50702e-59	heart development protein with EGF like domains 1	http://www.ncbi.nlm.nih.gov/gene/?term=57493
ABCA13	protein_coding	chr7:48211057-48687091	+	43.1286	25.484	36.8611	191.034	227.559	210.974	2.57525	4.17129e-61	2.54797e-58	ATP binding cassette subfamily A member 13	http://www.ncbi.nlm.nih.gov/gene/?term=154664
MUC5AC	protein_coding	chr11:1151580-1222364	+	2213	2046.37	2131.69	1069.18	986.377	904.007	-1.11011	1.13123e-60	6.81658e-58	mucin 5AC, oligomeric mucus/gel-forming	http://www.ncbi.nlm.nih.gov/gene/?term=4586
AREG	protein_coding	chr4:75310815-75320726	+	116.129	98.2196	114.122	359.064	394.553	433.096	1.85163	1.98883e-60	1.18245e-57	amphiregulin	http://www.ncbi.nlm.nih.gov/gene/?term=374
TERF2IP	protein_coding	chr16:75681635-75691340	+	1872.43	2035.74	2035.22	1041.18	1003.6	1012.6	-0.959288	1.14546e-59	6.72068e-57	TERF2 interacting protein	http://www.ncbi.nlm.nih.gov/gene/?term=54386
SORT1	protein_coding	chr1:109852187-109940567	-	1289.7	1344.71	1312.52	641.112	666.686	687.865	-0.984169	1.51777e-59	8.78948e-57	sortilin 1	http://www.ncbi.nlm.nih.gov/gene/?term=6272
PTGES	protein_coding	chr9:132500615-132515344	-	9306.69	9081.35	9077.45	5458.95	5263.77	5614.78	-0.749429	1.7853e-59	1.02062e-56	prostaglandin E synthase	http://www.ncbi.nlm.nih.gov/gene/?term=9536
EIF4EBP2	protein_coding	chr10:72163861-72188374	+	7262.89	6826.55	6118.89	3249.56	3200.87	2954.44	-1.10324	2.11134e-59	1.19173e-56	eukaryotic translation initiation factor 4E binding protein 2	http://www.ncbi.nlm.nih.gov/gene/?term=1979
IL7R	protein_coding	chr5:35856977-35879705	+	1618.98	1601.28	1450.58	687.121	737.485	755.671	-1.09878	5.64605e-59	3.14704e-56	interleukin 7 receptor	http://www.ncbi.nlm.nih.gov/gene/?term=3575
LRP11	protein_coding	chr6:150139894-150185480	-	3109.42	3106.16	2859.27	1587.28	1467.02	1614.43	-0.958625	6.96714e-58	3.83546e-55	LDL receptor related protein 11	http://www.ncbi.nlm.nih.gov/gene/?term=84918
LIMK1	protein_coding	chr7:73498107-73536855	+	920.582	892.459	924.258	1666.29	1724.85	1670	0.886577	1.2707e-57	6.90999e-55	LIM domain kinase 1	http://www.ncbi.nlm.nih.gov/gene/?term=3984
BTBD3	protein_coding	chr20:11871371-11907243	+	3021.59	2914.42	2792.22	4995.87	5029.99	4953.59	0.779627	2.9177e-57	1.56751e-54	BTB domain containing 3	http://www.ncbi.nlm.nih.gov/gene/?term=22903
HSPA2	protein_coding	chr14:65007186-65009955	+	139.451	119.82	147.589	430.075	443.052	390.603	1.63358	3.6135e-57	1.91821e-54	heat shock protein family A (Hsp70) member 2	http://www.ncbi.nlm.nih.gov/gene/?term=3306
FAM107B	protein_coding	chr10:14560556-14816896	-	1841.28	2004.45	1670	830.144	812.392	832.236	-1.15588	4.73306e-57	2.48296e-54	family with sequence similarity 107 member B	http://www.ncbi.nlm.nih.gov/gene/?term=83641
ANPEP	protein_coding	chr15:90328126-90358072	-	4701.85	4501.95	3925.15	2073.36	2096.17	2087.64	-1.06889	6.63206e-57	3.43872e-54	alanyl aminopeptidase, membrane	http://www.ncbi.nlm.nih.gov/gene/?term=290
TMC5	protein_coding	chr16:19421861-19510435	+	634.096	601.486	636.327	1226.21	1299.92	1213.16	0.998129	1.35524e-56	6.94616e-54	transmembrane channel like 5	http://www.ncbi.nlm.nih.gov/gene/?term=79838
FIBCD1	protein_coding	chr9:133777825-133814455	-	1477.79	1511.79	1498.3	788.137	768.912	822.48	-0.91562	1.5016e-56	7.60886e-54	fibrinogen C domain containing 1	http://www.ncbi.nlm.nih.gov/gene/?term=84929
CLIP1	protein_coding	chr12:122755981-122907116	-	3627.63	3624.09	3647.07	5928.03	6358.25	6096.52	0.754137	1.84269e-56	9.2323e-54	CAP-Gly domain containing linker protein 1	http://www.ncbi.nlm.nih.gov/gene/?term=6249
CD63	protein_coding	chr12:56119227-56123457	-	8245.36	7872.3	7964.97	4907.85	4876.25	4984.13	-0.705427	3.97033e-56	1.96712e-53	CD63 molecule	http://www.ncbi.nlm.nih.gov/gene/?term=967
ZFYVE16	protein_coding	chr5:79703832-79775688	+	2630.52	2514.33	2464.96	1396.24	1365.8	1445.92	-0.8545	5.65984e-56	2.77338e-53	zinc finger FYVE-type containing 16	http://www.ncbi.nlm.nih.gov/gene/?term=9765
ARHGEF40	protein_coding	chr14:21538419-21558407	+	464.006	464.939	458.354	176.031	187.136	180.266	-1.35138	1.59612e-55	7.73613e-53	Rho guanine nucleotide exchange factor 40	http://www.ncbi.nlm.nih.gov/gene/?term=55701
RMI2	protein_coding	chr16:11439295-11445620	+	309.844	339.206	308.32	85.0154	107.171	87.0874	-1.77558	2.7749e-55	1.33049e-52	RecQ mediated genome instability 2	http://www.ncbi.nlm.nih.gov/gene/?term=116028
FAM111B	protein_coding	chr11:58874658-58894888	+	1396.18	1383.99	1349.05	639.112	636.404	728.801	-1.04296	4.14761e-55	1.96751e-52	family with sequence similarity 111 member B	http://www.ncbi.nlm.nih.gov/gene/?term=374393
EIF3F	protein_coding	chr11:8008867-8017718	+	1648.07	1665.06	1756.38	2899.51	3073.4	3045.98	0.830537	8.54117e-55	4.00904e-52	eukaryotic translation initiation factor 3 subunit F	http://www.ncbi.nlm.nih.gov/gene/?term=8665
COL11A1	protein_coding	chr1:103342023-103574052	-	336.022	345.084	306.208	716.126	778.917	736.951	1.17766	1.10718e-54	5.14274e-52	collagen type XI alpha 1 chain	http://www.ncbi.nlm.nih.gov/gene/?term=1301
HIST1H1C	protein_coding	chr6:26055968-26056699	-	1247.35	1276.87	1258.7	2453.43	2464.36	2223.98	0.916849	2.14534e-54	9.86216e-52	histone cluster 1 H1 family member c	http://www.ncbi.nlm.nih.gov/gene/?term=3006
CCNE2	protein_coding	chr8:95892452-95907482	-	595.125	632.141	567.299	237.042	254.908	244.936	-1.28326	4.52114e-54	2.05717e-51	cyclin E2	http://www.ncbi.nlm.nih.gov/gene/?term=9134
CYBRD1	protein_coding	chr2:172378757-172414643	+	993.334	1028.31	866.206	420.073	403.658	389.332	-1.25026	4.7844e-54	2.15496e-51	cytochrome b reductase 1	http://www.ncbi.nlm.nih.gov/gene/?term=79901
H19	lncRNA	chr11:2016406-2022696	-	12565.7	12922.7	12820.7	7678.34	7380.19	8012.95	-0.73165	2.98025e-53	1.32892e-50	H19, imprinted maternally expressed transcript (non-protein coding)	http://www.ncbi.nlm.nih.gov/gene/?term=283120
VAMP3	protein_coding	chr1:7831329-7841492	+	3698.39	3732.26	3608.99	2247.39	2107.35	2148.16	-0.76332	5.58247e-53	2.46463e-50	vesicle associated membrane protein 3	http://www.ncbi.nlm.nih.gov/gene/?term=9341
ENSG00000242539.2	antisense	chr3:179114749-179116979	+	411.562	376.513	309.9	87.0154	87.017	95.2936	-2.02575	1.59598e-52	6.97711e-50	None	http://asia.ensembl.org/Homo_sapiens/Gene/Idhistory?g=ENSG00000242539
CEBPB	protein_coding	chr20:48807120-48809227	+	8973.37	8968.49	7653.74	4262.74	4380.49	4332.18	-0.979979	5.35185e-52	2.31694e-49	CCAAT/enhancer binding protein beta	http://www.ncbi.nlm.nih.gov/gene/?term=1051
RBMS2	protein_coding	chr12:56915609-56989980	+	1891.97	1866.58	1879.57	3167.55	3276.73	3081.4	0.756698	1.81407e-51	7.77801e-49	RNA binding motif single stranded interacting protein 2	http://www.ncbi.nlm.nih.gov/gene/?term=5939
HLA-B	protein_coding	chr6:31321643-31325022	-	8783.78	9075.54	8855	5494.96	5655.21	5705.07	-0.664466	2.91673e-51	1.23867e-48	major histocompatibility complex, class I, B	http://www.ncbi.nlm.nih.gov/gene/?term=3106
HMGCS1	protein_coding	chr5:43287572-43313614	-	8534.09	8561.44	8267.95	13602.4	14085.5	14901.3	0.747742	3.04835e-51	1.28235e-48	3-hydroxy-3-methylglutaryl-CoA synthase 1	http://www.ncbi.nlm.nih.gov/gene/?term=3157
ATL3	protein_coding	chr11:63391554-63439446	-	1906.54	1848.91	1784.84	960.168	929.795	1036.42	-0.920729	3.78999e-51	1.57943e-48	atlastin GTPase 3	http://www.ncbi.nlm.nih.gov/gene/?term=25923
ADGRG1	protein_coding	chr16:57653605-57698951	+	4620.37	4363.34	3805.76	2050.36	2107.26	2029.48	-1.04733	4.25634e-51	1.75736e-48	adhesion G protein-coupled receptor G1	http://www.ncbi.nlm.nih.gov/gene/?term=9289
PHACTR2	protein_coding	chr6:143929317-144152322	+	830.347	757.782	754.986	1745.3	1749.09	1521.22	1.09857	5.45469e-51	2.23147e-48	phosphatase and actin regulator 2	http://www.ncbi.nlm.nih.gov/gene/?term=9749
TNS1	protein_coding	chr2:218664512-218808796	-	864.273	846.368	763.421	326.058	363.169	380.269	-1.20946	1.44109e-50	5.84177e-48	tensin 1	http://www.ncbi.nlm.nih.gov/gene/?term=7145
FLRT3	protein_coding	chr20:14304639-14318313	-	202.761	184.747	191.031	564.1	710.984	564.601	1.66871	1.71613e-50	6.89404e-48	fibronectin leucine rich transmembrane protein 3	http://www.ncbi.nlm.nih.gov/gene/?term=23767
CD68	protein_coding	chr17:7482805-7485429	+	833.059	831.519	883.346	397.068	322.855	387.778	-1.20198	2.76405e-50	1.10046e-47	CD68 molecule	http://www.ncbi.nlm.nih.gov/gene/?term=968
KDM6B	protein_coding	chr17:7743235-7758118	+	704	734.333	685.032	303.054	340.885	332.809	-1.12002	3.52622e-50	1.39149e-47	lysine demethylase 6B	http://www.ncbi.nlm.nih.gov/gene/?term=23135
SAMD8	protein_coding	chr10:76871393-76941881	+	1788.97	1702.47	1569.87	797.14	877.045	838.656	-1.00962	9.67398e-50	3.78397e-47	sterile alpha motif domain containing 8	http://www.ncbi.nlm.nih.gov/gene/?term=142891
CDKN1A	protein_coding	chr6:36644237-36655116	+	5901.48	5764.12	4742.84	2331.41	2570.53	2348.74	-1.17811	1.17931e-49	4.57273e-47	cyclin dependent kinase inhibitor 1A	http://www.ncbi.nlm.nih.gov/gene/?term=1026
ZMYND11	protein_coding	chr10:180405-300577	+	863.648	897.485	857.454	451.078	444.121	434.825	-0.976842	1.28868e-49	4.95375e-47	zinc finger MYND-type containing 11	http://www.ncbi.nlm.nih.gov/gene/?term=10771
AGPS	protein_coding	chr2:178257471-178408564	+	3247.03	3158.12	3269.53	1849.32	1888.8	1984.42	-0.757761	1.97771e-49	7.53743e-47	alkylglycerone phosphate synthase	http://www.ncbi.nlm.nih.gov/gene/?term=8540
KLHDC10	protein_coding	chr7:129710349-129775560	+	886.872	864.917	925.48	1707.3	1755.17	1591.94	0.916486	2.29431e-49	8.66996e-47	kelch domain containing 10	http://www.ncbi.nlm.nih.gov/gene/?term=23008
CTSS	protein_coding	chr1:150702672-150738433	-	992.365	1023.36	901.556	417.074	431	477.684	-1.13756	3.29421e-49	1.23439e-46	cathepsin S	http://www.ncbi.nlm.nih.gov/gene/?term=1520
TNXB	protein_coding	chr6:32008932-32077151	-	819.446	854.181	878.762	424.074	421.879	433.55	-0.996916	4.81758e-49	1.79017e-46	tenascin XB	http://www.ncbi.nlm.nih.gov/gene/?term=7148
PPP1R2	protein_coding	chr3:195241218-195270224	-	2137.18	2130.04	2093.79	1005.18	911.673	1134.58	-1.05993	1.13355e-48	4.17736e-46	protein phosphatase 1 regulatory inhibitor subunit 2	http://www.ncbi.nlm.nih.gov/gene/?term=5504
HNRNPF	protein_coding	chr10:43881065-43904696	-	7976.06	7955.91	7907.6	4851.85	4877.28	5172.55	-0.67795	2.50269e-48	9.14734e-46	heterogeneous nuclear ribonucleoprotein F	http://www.ncbi.nlm.nih.gov/gene/?term=3185
KAT2B	protein_coding	chr3:20081524-20195896	+	260.885	259.548	228.122	66.0118	70.8167	75.1686	-1.81762	2.83182e-48	1.02662e-45	lysine acetyltransferase 2B	http://www.ncbi.nlm.nih.gov/gene/?term=8850
TMEM139	protein_coding	chr7:142981992-142985142	+	429.33	431.461	469.835	960.166	942.841	864.604	1.05562	2.86651e-48	1.03081e-45	transmembrane protein 139	http://www.ncbi.nlm.nih.gov/gene/?term=135932
OSGIN2	protein_coding	chr8:90914096-90940116	+	679.594	704.861	637.219	325.056	299.479	297.042	-1.13212	3.96033e-48	1.41276e-45	oxidative stress induced growth inhibitor family member 2	http://www.ncbi.nlm.nih.gov/gene/?term=734
TBL1XR1	protein_coding	chr3:176737143-176915114	-	1818.82	1701.38	1771.08	1006.17	975.281	1007.16	-0.823949	4.57788e-48	1.6201e-45	transducin beta like 1 X-linked receptor 1	http://www.ncbi.nlm.nih.gov/gene/?term=79718
FAM213A	protein_coding	chr10:82167585-82192753	+	1751.07	1653.27	1629.71	838.147	862.984	942.023	-0.929382	7.95678e-48	2.79371e-45	family with sequence similarity 213 member A	http://www.ncbi.nlm.nih.gov/gene/?term=84293
TRIML2	protein_coding	chr4:189012426-189026741	-	90.8202	79.5656	90.7645	277.05	353.962	315.955	1.85674	1.07859e-47	3.75745e-45	tripartite motif family like 2	http://www.ncbi.nlm.nih.gov/gene/?term=205860
FZD4	protein_coding	chr11:86656717-86666440	-	1132.43	1005.46	991.581	507.088	474.524	504.568	-1.07347	1.78537e-47	6.17141e-45	frizzled class receptor 4	http://www.ncbi.nlm.nih.gov/gene/?term=8322
ABI2	protein_coding	chr2:204192962-204296896	+	1675.17	1576.53	1676.23	905.158	908.495	942.365	-0.838523	2.399e-47	8.22876e-45	abl interactor 2	http://www.ncbi.nlm.nih.gov/gene/?term=10152
BNIP2	protein_coding	chr15:59951345-59981733	-	2779.75	2769.96	2652.44	1585.28	1663.15	1641.21	-0.746032	2.81027e-47	9.56587e-45	BCL2 interacting protein 2	http://www.ncbi.nlm.nih.gov/gene/?term=663
RNF25	protein_coding	chr2:219528587-219536781	-	541.319	541.559	575.552	246.043	241.809	254.341	-1.16056	3.09435e-47	1.04531e-44	ring finger protein 25	http://www.ncbi.nlm.nih.gov/gene/?term=64320
BMP2	protein_coding	chr20:6748745-6760927	+	2720.27	2637.27	2429.38	4644.81	5248.38	4774.57	0.9138	3.14269e-47	1.05365e-44	bone morphogenetic protein 2	http://www.ncbi.nlm.nih.gov/gene/?term=650
PDE8A	protein_coding	chr15:85523744-85682376	+	946.953	894.383	954.921	1625.28	1766.32	1760.85	0.881437	3.96795e-47	1.32041e-44	phosphodiesterase 8A	http://www.ncbi.nlm.nih.gov/gene/?term=5151
LOC100996419	lncRNA	chr5:179286003-179288283	+	1436.86	1329.91	1227.08	590.102	622.065	509.668	-1.21301	4.38869e-47	1.4496e-44	uncharacterized LOC100996419	http://www.ncbi.nlm.nih.gov/gene/?term=100996419
LFNG	protein_coding	chr7:2552163-2568811	+	1003.1	1009.49	998.474	527.091	521.97	454.38	-1.00112	8.27715e-47	2.71387e-44	LFNG O-fucosylpeptide 3-beta-N-acetylglucosaminyltransferase	http://www.ncbi.nlm.nih.gov/gene/?term=3955
CNOT11	protein_coding	chr2:101869345-101886778	+	2878.27	2836.7	2983.59	1671.29	1644.02	1777.62	-0.772623	9.06853e-47	2.95164e-44	CCR4-NOT transcription complex subunit 11	http://www.ncbi.nlm.nih.gov/gene/?term=55571
FURIN	protein_coding	chr15:91411822-91426688	+	8310.83	8120.09	7696.97	5058.88	4953.13	4865.7	-0.697335	2.21731e-46	7.16463e-44	furin, paired basic amino acid cleaving enzyme	http://www.ncbi.nlm.nih.gov/gene/?term=5045
ZNF664	protein_coding	chr12:124457762-124499986	+	1679.57	1913.78	2143.51	4060.71	3952.61	4013.05	1.06739	2.65539e-46	8.51846e-44	zinc finger protein 664	http://www.ncbi.nlm.nih.gov/gene/?term=144348
PAQR4	protein_coding	chr16:3019246-3023490	+	1962.11	1949.05	2195.76	1000.17	917.705	1071.31	-1.03109	2.79334e-46	8.89699e-44	progestin and adipoQ receptor family member 4	http://www.ncbi.nlm.nih.gov/gene/?term=124222
DCUN1D1	protein_coding	chr3:182655946-182703741	-	1142.53	1094.92	1151.34	553.097	625.124	582.138	-0.944876	3.7594e-46	1.1889e-43	defective in cullin neddylation 1 domain containing 1	http://www.ncbi.nlm.nih.gov/gene/?term=54165
ZW10	protein_coding	chr11:113603905-113644485	-	416.439	407.891	419.997	804.142	873.061	927.191	1.06489	4.87099e-46	1.52959e-43	zw10 kinetochore protein	http://www.ncbi.nlm.nih.gov/gene/?term=9183
B3GNT5	protein_coding	chr3:182971032-182991179	+	1040.91	1012.43	978.368	440.078	461.363	532.585	-1.08021	5.22056e-46	1.6279e-43	UDP-GlcNAc:betaGal beta-1,3-N-acetylglucosaminyltransferase 5	http://www.ncbi.nlm.nih.gov/gene/?term=84002
JUNB	protein_coding	chr19:12902310-12904125	+	5765.14	5870.08	6168.78	3398.59	3635.82	3258.66	-0.790547	5.44433e-46	1.68589e-43	JunB proto-oncogene, AP-1 transcription factor subunit	http://www.ncbi.nlm.nih.gov/gene/?term=3726
MTMR6	protein_coding	chr13:25820339-25861704	-	1165.91	1226.82	1122.65	546.097	616.049	610.483	-0.987676	7.76382e-46	2.38756e-43	myotubularin related protein 6	http://www.ncbi.nlm.nih.gov/gene/?term=9107
PROSER1	protein_coding	chr13:39584002-39612213	-	1095	1102.89	1064.64	1839.32	1886.78	1991.8	0.809486	1.17249e-45	3.58099e-43	proline and serine rich 1	http://www.ncbi.nlm.nih.gov/gene/?term=80209
CD55	protein_coding	chr1:207494817-207534311	+	27150.6	27731.9	23296.8	13351.3	13963	13822.4	-0.926321	1.38441e-45	4.19948e-43	CD55 molecule (Cromer blood group)	http://www.ncbi.nlm.nih.gov/gene/?term=1604
PCNX3	protein_coding	chr11:65383783-65404910	+	2333.72	2212.49	2350.96	3660.64	3774.51	3763.82	0.699154	2.92845e-45	8.82315e-43	pecanex homolog 3	http://www.ncbi.nlm.nih.gov/gene/?term=399909
CTTN	protein_coding	chr11:70244612-70282690	+	5952.67	6473.66	6837.64	10910.9	11264.9	11142.2	0.790165	1.02041e-44	3.05377e-42	cortactin	http://www.ncbi.nlm.nih.gov/gene/?term=2017
MFSD14B	protein_coding	chr9:97136833-97223202	+	1473.81	1573.74	1566.74	882.153	870.041	868.399	-0.816522	1.24315e-44	3.69555e-42	major facilitator superfamily domain containing 14B	http://www.ncbi.nlm.nih.gov/gene/?term=84641
DUSP3	protein_coding	chr17:41843489-41856368	-	1265.45	1312.24	1326.3	2162.38	2148.78	2134.36	0.722864	1.48245e-44	4.37775e-42	dual specificity phosphatase 3	http://www.ncbi.nlm.nih.gov/gene/?term=1845
ADCY9	protein_coding	chr16:4012650-4166186	-	1482.03	1554.11	1474.65	2505.44	2765.79	2596.66	0.802591	2.36839e-44	6.94794e-42	adenylate cyclase 9	http://www.ncbi.nlm.nih.gov/gene/?term=115
TRIM47	protein_coding	chr17:73870245-73874656	-	2244.84	2186.05	2141.18	1284.22	1254.52	1344.07	-0.759112	2.57817e-44	7.51395e-42	tripartite motif containing 47	http://www.ncbi.nlm.nih.gov/gene/?term=91107
TMEM144	protein_coding	chr4:159131401-159176439	+	306.499	314.588	292.125	610.107	622.187	649.69	1.04339	3.16899e-44	9.17587e-42	transmembrane protein 144	http://www.ncbi.nlm.nih.gov/gene/?term=55314
ELOVL5	protein_coding	chr6:53132196-53213977	-	5109.5	5088.67	5088.74	2666.47	2791.23	3112.02	-0.835125	5.01072e-44	1.4415e-41	ELOVL fatty acid elongase 5	http://www.ncbi.nlm.nih.gov/gene/?term=60481
TMPO	protein_coding	chr12:98909351-98944157	+	6466.9	6465.72	6850.62	3552.62	3419.56	3968.69	-0.854717	5.13787e-44	1.46861e-41	thymopoietin	http://www.ncbi.nlm.nih.gov/gene/?term=7112
CLDN12	protein_coding	chr7:90032648-90045268	+	2258.7	2307.05	2135.45	1252.22	1307.06	1330.4	-0.784563	5.35658e-44	1.52137e-41	claudin 12	http://www.ncbi.nlm.nih.gov/gene/?term=9069
TGOLN2	protein_coding	chr2:85545141-85555419	-	5860.75	5861.36	5350.58	3354.58	3305.16	3483.69	-0.75099	8.11767e-44	2.29098e-41	trans-golgi network protein 2	http://www.ncbi.nlm.nih.gov/gene/?term=10618
ZAK	protein_coding	chr2:173940565-174132737	+	3181.42	3116.88	3105.85	1909.33	1925.23	2012.06	-0.685705	1.34487e-43	3.77164e-41	None	http://www.ncbi.nlm.nih.gov/gene/?term=ZAK
COPZ1	protein_coding	chr12:54718874-54745635	+	4207.11	4358.37	4408.15	2519.44	2428.09	2714.7	-0.760011	3.20823e-43	8.94113e-41	coatomer protein complex subunit zeta 1	http://www.ncbi.nlm.nih.gov/gene/?term=22818
BMF	protein_coding	chr15:40380091-40401085	-	792.559	676.275	549.581	196.032	153.816	142.517	-2.03544	3.58246e-43	9.92208e-41	Bcl2 modifying factor	http://www.ncbi.nlm.nih.gov/gene/?term=90427
PTGS1	protein_coding	chr9:125132809-125157982	+	1172.04	1125.42	1142.04	635.111	649.482	650.938	-0.829211	4.45176e-43	1.22536e-40	prostaglandin-endoperoxide synthase 1	http://www.ncbi.nlm.nih.gov/gene/?term=5742
STXBP6	protein_coding	chr14:25278860-25519503	-	37.0863	32.3749	51.6771	171.03	163.924	182.167	2.08418	8.16352e-43	2.23325e-40	syntaxin binding protein 6	http://www.ncbi.nlm.nih.gov/gene/?term=29091
TATDN3	protein_coding	chr1:212965170-212990167	+	649.969	650.733	624.097	329.057	322.718	311.869	-0.997069	1.16575e-42	3.16963e-40	TatD DNase domain containing 3	http://www.ncbi.nlm.nih.gov/gene/?term=128387
TNFRSF1B	protein_coding	chr1:12227060-12269277	+	776.628	744.072	724.505	386.067	391.48	358.666	-0.981268	1.99075e-42	5.37998e-40	TNF receptor superfamily member 1B	http://www.ncbi.nlm.nih.gov/gene/?term=7133
PRKCI	protein_coding	chr3:169940220-170023770	+	6313.26	6167.93	6114.89	3919.68	3649.19	3980.91	-0.687105	2.43935e-42	6.5526e-40	protein kinase C iota	http://www.ncbi.nlm.nih.gov/gene/?term=5584
FZD10	protein_coding	chr12:130647004-130650285	+	1315.39	1287.77	1087.5	583.101	563.528	582.016	-1.09353	3.56335e-42	9.51457e-40	frizzled class receptor 10	http://www.ncbi.nlm.nih.gov/gene/?term=11211
AMFR	protein_coding	chr16:56395364-56459450	-	1081.29	1122.61	1030.22	592.103	586.774	589.506	-0.870355	5.18261e-42	1.37558e-39	autocrine motility factor receptor	http://www.ncbi.nlm.nih.gov/gene/?term=267
PPIP5K2	protein_coding	chr5:102455952-102540612	+	933.57	993.821	964.46	1609.28	1727.89	1744.91	0.812934	5.95566e-42	1.57141e-39	diphosphoinositol pentakisphosphate kinase 2	http://www.ncbi.nlm.nih.gov/gene/?term=23262
PIM1	protein_coding	chr6:37137922-37143204	+	2205.94	2245.08	2158.26	1328.23	1181.68	1151.92	-0.851504	6.59352e-42	1.72948e-39	Pim-1 proto-oncogene, serine/threonine kinase	http://www.ncbi.nlm.nih.gov/gene/?term=5292
CPNE3	protein_coding	chr8:87526656-87573726	+	1775.4	1695.56	1643.05	909.159	931.774	1006.76	-0.844502	6.86032e-42	1.78894e-39	copine 3	http://www.ncbi.nlm.nih.gov/gene/?term=8895
MAP1A	protein_coding	chr15:43809806-43823818	+	229.525	224.035	260.896	76.0126	71.8063	53.3513	-1.82553	9.6524e-42	2.50238e-39	microtubule associated protein 1A	http://www.ncbi.nlm.nih.gov/gene/?term=4130
GLUL	protein_coding	chr1:182347228-182361341	-	930.117	959.433	884.92	458.079	485.502	400.354	-1.04468	1.06181e-41	2.73684e-39	glutamate-ammonia ligase	http://www.ncbi.nlm.nih.gov/gene/?term=2752
ZNF84	protein_coding	chr12:133613872-133639890	+	473.831	515.121	505.256	942.164	909.509	911.903	0.886293	1.20377e-41	3.08491e-39	zinc finger protein 84	http://www.ncbi.nlm.nih.gov/gene/?term=7637
MTHFD2	protein_coding	chr2:74425690-74442425	+	2178.92	2341.42	2361.84	1175.21	1095.77	1311.75	-0.942177	1.60739e-41	4.09572e-39	methylenetetrahydrofolate dehydrogenase (NADP+ dependent) 2, methenyltetrahydrofolate cyclohydrolase	http://www.ncbi.nlm.nih.gov/gene/?term=10797
C12orf57	protein_coding	chr12:7052601-7055166	+	776.743	793.324	711.532	395.068	357.15	350.147	-1.04815	2.08798e-41	5.29007e-39	chromosome 12 open reading frame 57	http://www.ncbi.nlm.nih.gov/gene/?term=113246
FAM83A	protein_coding	chr8:124191287-124222319	+	4065.62	4521.71	4148.13	2126.37	2282.33	2474.94	-0.88774	2.99442e-41	7.54374e-39	family with sequence similarity 83 member A	http://www.ncbi.nlm.nih.gov/gene/?term=84985
LPCAT1	protein_coding	chr5:1461538-1524092	-	3470.44	3501.16	3799.64	5723	5874.75	6052.69	0.712136	3.31986e-41	8.31663e-39	lysophosphatidylcholine acyltransferase 1	http://www.ncbi.nlm.nih.gov/gene/?term=79888
TUFT1	protein_coding	chr1:151512781-151556059	+	738.388	656.496	683.475	1302.23	1324.22	1226.05	0.891066	4.38894e-41	1.09334e-38	tuftelin 1	http://www.ncbi.nlm.nih.gov/gene/?term=7286
TBC1D9B	protein_coding	chr5:179289071-179334856	-	3228.65	3437.34	3653.46	5803.01	5654.23	5680.9	0.731436	5.61594e-41	1.39123e-38	TBC1 domain family member 9B	http://www.ncbi.nlm.nih.gov/gene/?term=23061
CLDN1	protein_coding	chr3:190023490-190040235	-	1351.34	1462.66	1497.11	2397.42	2634.31	2574.15	0.81839	5.82827e-41	1.43585e-38	claudin 1	http://www.ncbi.nlm.nih.gov/gene/?term=9076
PERP	protein_coding	chr6:138409642-138428660	-	6536.84	6839.31	7008.39	11040.9	11518.7	10516.1	0.698193	7.45498e-41	1.82651e-38	PERP, TP53 apoptosis effector	http://www.ncbi.nlm.nih.gov/gene/?term=64065
ITGA2	protein_coding	chr5:52285156-52390609	+	8681.5	8639.24	7111.44	3979.69	4126.59	4241.77	-0.984413	7.59821e-41	1.85143e-38	integrin subunit alpha 2	http://www.ncbi.nlm.nih.gov/gene/?term=3673
GNPDA1	protein_coding	chr5:141380234-141392620	-	1168.84	1107.71	1141.22	1842.32	1889.8	1937.91	0.730313	1.98743e-40	4.81639e-38	glucosamine-6-phosphate deaminase 1	http://www.ncbi.nlm.nih.gov/gene/?term=10007
RAP1B	protein_coding	chr12:69004619-69054385	+	2634.04	2611.65	2655.77	1601.28	1484.22	1652.52	-0.738005	2.12954e-40	5.13288e-38	RAP1B, member of RAS oncogene family	http://www.ncbi.nlm.nih.gov/gene/?term=5908
HABP4	protein_coding	chr9:99212437-99253618	+	200.283	259.653	229.654	539.094	524.088	564.849	1.23752	2.59736e-40	6.22681e-38	hyaluronan binding protein 4	http://www.ncbi.nlm.nih.gov/gene/?term=22927
SLC20A1	protein_coding	chr2:113403434-113421402	+	7717.09	8102.53	7239.15	4171.73	4169.16	4670.69	-0.825523	3.18524e-40	7.59535e-38	solute carrier family 20 member 1	http://www.ncbi.nlm.nih.gov/gene/?term=6574
MCM5	protein_coding	chr22:35796116-35820495	+	3379.02	3266.27	3282.62	2152.37	2126.53	2124.8	-0.632369	3.45142e-40	8.1863e-38	minichromosome maintenance complex component 5	http://www.ncbi.nlm.nih.gov/gene/?term=4174
ODC1	protein_coding	chr2:10580497-10588680	-	8492.87	8491.64	8248.26	4219.74	4114.6	5004.15	-0.919751	4.46281e-40	1.05292e-37	ornithine decarboxylase 1	http://www.ncbi.nlm.nih.gov/gene/?term=4953
FKBP14	protein_coding	chr7:30050199-30066417	-	724.34	780.522	762.704	1429.25	1449.8	1692.22	1.01089	4.80654e-40	1.12804e-37	FK506 binding protein 14	http://www.ncbi.nlm.nih.gov/gene/?term=55033
ISG15	protein_coding	chr1:948847-949920	+	12968.8	11726.3	12311	7256.26	7095.77	6264.9	-0.84384	8.81464e-40	2.05787e-37	ISG15 ubiquitin-like modifier	http://www.ncbi.nlm.nih.gov/gene/?term=9636
SQLE	protein_coding	chr8:126010720-126034525	+	3551.88	3965.39	3566.56	1966.34	2067.86	2196.3	-0.831136	1.64425e-39	3.81868e-37	squalene epoxidase	http://www.ncbi.nlm.nih.gov/gene/?term=6713
WWTR1	protein_coding	chr3:149235022-149421060	-	1851.07	1954.15	1920.94	1168.2	1121.99	1182.01	-0.722001	3.46484e-39	8.00521e-37	WW domain containing transcription regulator 1	http://www.ncbi.nlm.nih.gov/gene/?term=25937
CHIC1	protein_coding	chrX:72782984-72906944	+	500.425	434.382	429.159	179.032	178.083	200.103	-1.29049	6.43219e-39	1.47844e-36	cysteine rich hydrophobic domain 1	http://www.ncbi.nlm.nih.gov/gene/?term=53344
KITLG	protein_coding	chr12:88886570-88974250	-	902.551	919.127	840.841	1493.26	1619.61	1560.68	0.812225	6.52881e-39	1.49296e-36	KIT ligand	http://www.ncbi.nlm.nih.gov/gene/?term=4254
ZSCAN29	protein_coding	chr15:43650370-43662258	-	646.966	690.132	627.507	1130.2	1224.08	1225.43	0.865653	7.947e-39	1.80798e-36	zinc finger and SCAN domain containing 29	http://www.ncbi.nlm.nih.gov/gene/?term=146050
TSC22D2	protein_coding	chr3:150126122-150177906	+	872.427	945.644	947.788	1555.27	1570.1	1551.2	0.756857	8.8683e-39	2.00734e-36	TSC22 domain family member 2	http://www.ncbi.nlm.nih.gov/gene/?term=9819
GOLGA3	protein_coding	chr12:133345495-133405426	-	2376.37	2418.01	2523.42	3777.66	4119.43	3964.27	0.696437	1.03557e-38	2.33217e-36	golgin A3	http://www.ncbi.nlm.nih.gov/gene/?term=2802
OPN3	protein_coding	chr1:241756452-241803701	-	1273.99	1341.74	1355.98	2435.42	2450.18	2163.67	0.82751	1.72757e-38	3.87105e-36	opsin 3	http://www.ncbi.nlm.nih.gov/gene/?term=23596
STX12	protein_coding	chr1:28099694-28150963	+	344.215	325.376	291.691	653.114	665.642	627.903	1.01986	1.84639e-38	4.11662e-36	syntaxin 12	http://www.ncbi.nlm.nih.gov/gene/?term=23673
E2F1	protein_coding	chr20:32263292-32274210	-	1016.91	1007.47	1054.56	591.102	510.99	557.646	-0.891556	2.39934e-38	5.32282e-36	E2F transcription factor 1	http://www.ncbi.nlm.nih.gov/gene/?term=1869
EPB41	protein_coding	chr1:29213603-29446558	+	1368.22	1487.25	1488.83	2429.42	2338.03	2513.52	0.744329	3.35561e-38	7.40742e-36	erythrocyte membrane protein band 4.1	http://www.ncbi.nlm.nih.gov/gene/?term=2035
VEPH1	protein_coding	chr3:156977531-157221415	-	57.168	64.9035	60.072	198.034	199.282	186.764	1.67867	3.69369e-38	8.11357e-36	ventricular zone expressed PH domain containing 1	http://www.ncbi.nlm.nih.gov/gene/?term=79674
OBSL1	protein_coding	chr2:220415450-220436268	-	907.293	796.087	792.477	418.072	421.825	381.003	-1.03028	4.22154e-38	9.22759e-36	obscurin like 1	http://www.ncbi.nlm.nih.gov/gene/?term=23363
IL18	protein_coding	chr11:112013974-112034840	-	1587.44	1496.92	1581.07	2796.49	2813.37	2499.75	0.797734	4.45339e-38	9.68688e-36	interleukin 18	http://www.ncbi.nlm.nih.gov/gene/?term=3606
SEMA3C	protein_coding	chr7:80371854-80548667	-	2031.36	1892.03	2043.3	3332.58	3806.74	3395.27	0.820083	7.51391e-38	1.62647e-35	semaphorin 3C	http://www.ncbi.nlm.nih.gov/gene/?term=10512
ABHD17B	protein_coding	chr9:74477368-74526161	-	1157.16	1139.26	1068.75	619.108	655.504	613.011	-0.833221	8.42092e-38	1.814e-35	abhydrolase domain containing 17B	http://www.ncbi.nlm.nih.gov/gene/?term=51104
LAMA4	protein_coding	chr6:112429134-112575917	-	793.523	902.374	965.654	1631.28	1685.42	1684.65	0.908868	9.33496e-38	2.00123e-35	laminin subunit alpha 4	http://www.ncbi.nlm.nih.gov/gene/?term=3910
LAMP2	protein_coding	chrX:119560003-119603204	-	1946.81	1944.3	1830.49	1178.2	1178.57	1131.52	-0.713266	2.5378e-37	5.41449e-35	lysosomal associated membrane protein 2	http://www.ncbi.nlm.nih.gov/gene/?term=3920
IFNAR1	protein_coding	chr21:34697214-34732129	+	1733.35	1794.98	1595.04	850.15	927.685	979.155	-0.893891	3.96173e-37	8.41226e-35	interferon alpha and beta receptor subunit 1	http://www.ncbi.nlm.nih.gov/gene/?term=3454
MKNK2	protein_coding	chr19:2037470-2051243	-	2028.41	1988.42	2091.75	3270.57	3261.58	3088.89	0.65522	4.16689e-37	8.80597e-35	MAP kinase interacting serine/threonine kinase 2	http://www.ncbi.nlm.nih.gov/gene/?term=2872
ZKSCAN1	protein_coding	chr7:99613175-99642997	+	1707.94	1571.56	1744.76	2837.49	2964.1	2711.51	0.760681	4.32384e-37	9.09454e-35	zinc finger with KRAB and SCAN domains 1	http://www.ncbi.nlm.nih.gov/gene/?term=7586
ECM1	protein_coding	chr1:150480487-150486265	+	1624.8	1720.23	1638.92	826.145	839.758	983.017	-0.91221	4.94846e-37	1.03595e-34	extracellular matrix protein 1	http://www.ncbi.nlm.nih.gov/gene/?term=1893
SETD7	protein_coding	chr4:140417088-140477923	-	1643.37	1825.34	1960.75	3202.56	3133.17	3230.47	0.816448	7.12495e-37	1.48462e-34	SET domain containing lysine methyltransferase 7	http://www.ncbi.nlm.nih.gov/gene/?term=80854
FAM160B1	protein_coding	chr10:116581503-116659586	+	1269.89	1156.87	1112.57	630.11	640.389	655.096	-0.877411	7.24842e-37	1.50332e-34	family with sequence similarity 160 member B1	http://www.ncbi.nlm.nih.gov/gene/?term=57700
OR51B5	protein_coding	chr11:5362113-5526882	-	72.9856	79.6497	72.5543	205.037	241.743	240.47	1.60782	8.5567e-37	1.76644e-34	olfactory receptor family 51 subfamily B member 5	http://www.ncbi.nlm.nih.gov/gene/?term=282763
TCF19	protein_coding	chr6:31126301-31131992	+	1295.22	1420.45	1369.16	784.135	678.944	753.697	-0.88197	9.50916e-37	1.95402e-34	transcription factor 19	http://www.ncbi.nlm.nih.gov/gene/?term=6941
MXD1	protein_coding	chr2:70142173-70170077	+	2505.18	2224.34	2073.78	1210.21	1234.19	1150.72	-0.919659	1.07269e-36	2.19414e-34	MAX dimerization protein 1	http://www.ncbi.nlm.nih.gov/gene/?term=4084
SEMA7A	protein_coding	chr15:74701625-74726300	-	259.276	299.9	276.252	606.106	587.871	700.057	1.17978	1.51368e-36	3.08204e-34	semaphorin 7A (John Milton Hagen blood group)	http://www.ncbi.nlm.nih.gov/gene/?term=8482
ZDHHC20	protein_coding	chr13:21946710-22033509	-	1834.66	1680.69	1813.51	1000.18	1062.22	1070.65	-0.766317	1.93354e-36	3.91902e-34	zinc finger DHHC-type containing 20	http://www.ncbi.nlm.nih.gov/gene/?term=253832
YOD1	protein_coding	chr1:207217194-207226325	-	3475.69	3215.19	2953.02	1646.29	1669.31	1865.31	-0.896269	4.67077e-36	9.42418e-34	YOD1 deubiquitinase	http://www.ncbi.nlm.nih.gov/gene/?term=55432
BCL2L11	protein_coding	chr2:111878491-111926022	+	1846.98	1695.54	1612.16	964.168	996.461	968.084	-0.814906	4.88586e-36	9.81377e-34	BCL2 like 11	http://www.ncbi.nlm.nih.gov/gene/?term=10018
SEMA5A	protein_coding	chr5:9035138-9546233	-	18.1653	25.5517	33.5763	117.021	119.388	129.189	2.22583	5.5011e-36	1.1e-33	semaphorin 5A	http://www.ncbi.nlm.nih.gov/gene/?term=9037
DMD	protein_coding	chrX:31137345-33357726	-	3882.01	3814.84	3553.7	2382.41	2395.62	2363.38	-0.655336	6.30962e-36	1.25604e-33	dystrophin	http://www.ncbi.nlm.nih.gov/gene/?term=1756
ASPH	protein_coding	chr8:62413115-62627199	-	7091.25	6956.24	6941.29	4755.83	4860.03	4826.25	-0.539273	7.30227e-36	1.44718e-33	aspartate beta-hydroxylase	http://www.ncbi.nlm.nih.gov/gene/?term=444
BLOC1S6	protein_coding	chr15:45879321-45901914	+	1670.91	1649.4	1573.99	1017.18	981.346	998.767	-0.706891	7.45329e-36	1.47057e-33	biogenesis of lysosomal organelles complex 1 subunit 6	http://www.ncbi.nlm.nih.gov/gene/?term=26258
IL6ST	protein_coding	chr5:55230923-55290821	-	5373.19	5156.55	4695.39	2893.51	3050.16	3106.25	-0.750292	1.94747e-35	3.82554e-33	interleukin 6 signal transducer	http://www.ncbi.nlm.nih.gov/gene/?term=3572
MYEOV	protein_coding	chr11:69061605-69064754	+	1104.51	1140.3	1047.25	606.106	640.361	639.219	-0.803495	2.0232e-35	3.95687e-33	myeloma overexpressed	http://www.ncbi.nlm.nih.gov/gene/?term=26579
OAF	protein_coding	chr11:120081747-120100650	+	992.423	957.33	988.81	569.099	576.602	521	-0.817493	2.03546e-35	3.96346e-33	out at first homolog	http://www.ncbi.nlm.nih.gov/gene/?term=220323
UBE2L3	protein_coding	chr22:21903736-21978323	+	2176.26	2080.79	2196.62	1286.22	1247.46	1381.01	-0.721495	2.04564e-35	3.96596e-33	ubiquitin conjugating enzyme E2 L3	http://www.ncbi.nlm.nih.gov/gene/?term=7332
PRDX4	protein_coding	chrX:23685645-23704514	+	1042.12	1254.36	1271.4	2212.39	2178.16	2288.82	0.903875	2.26581e-35	4.3738e-33	peroxiredoxin 4	http://www.ncbi.nlm.nih.gov/gene/?term=10549
LMAN2	protein_coding	chr5:176758563-176778885	-	4108.79	4160.75	4369.88	2628.46	2658.69	2811.39	-0.642524	2.37397e-35	4.56284e-33	lectin, mannose binding 2	http://www.ncbi.nlm.nih.gov/gene/?term=10960
LRPPRC	protein_coding	chr2:44113363-44223144	-	10165	9954.19	10099.5	14423.5	14660.1	15350	0.556175	3.28094e-35	6.27899e-33	leucine rich pentatricopeptide repeat containing	http://www.ncbi.nlm.nih.gov/gene/?term=10128
PTBP2	protein_coding	chr1:97187161-97280605	+	1287.04	1236.55	1163.75	682.119	697.051	729.184	-0.805922	3.3236e-35	6.33344e-33	polypyrimidine tract binding protein 2	http://www.ncbi.nlm.nih.gov/gene/?term=58155
SLCO4A1	protein_coding	chr20:61273797-61303647	+	7598.14	8475.1	7794.28	4952.86	5042.15	5110.27	-0.66004	4.57249e-35	8.67626e-33	solute carrier organic anion transporter family member 4A1	http://www.ncbi.nlm.nih.gov/gene/?term=28231
SCAMP2	protein_coding	chr15:75136071-75165720	-	808.569	797.143	807.499	451.079	473.415	443.359	-0.818667	7.52201e-35	1.42125e-32	secretory carrier membrane protein 2	http://www.ncbi.nlm.nih.gov/gene/?term=10066
AK3	protein_coding	chr9:4709556-4742043	-	1047.29	1065.61	950.037	584.101	549.351	533.576	-0.876574	7.59367e-35	1.42873e-32	adenylate kinase 3	http://www.ncbi.nlm.nih.gov/gene/?term=50808
KIFAP3	protein_coding	chr1:169890470-170043879	-	758.496	694.881	690.396	381.066	389.469	373.331	-0.905002	7.63958e-35	1.43133e-32	kinesin associated protein 3	http://www.ncbi.nlm.nih.gov/gene/?term=22920
LAMA1	protein_coding	chr18:6941743-7117813	-	1524.95	1442.9	1449.59	2390.42	2360.2	2253.38	0.665443	8.62603e-35	1.60939e-32	laminin subunit alpha 1	http://www.ncbi.nlm.nih.gov/gene/?term=284217
PLXNA2	protein_coding	chr1:208195587-208417665	-	2307.69	2529.28	2291.69	1333.23	1275.81	1456.13	-0.810433	9.52372e-35	1.76947e-32	plexin A2	http://www.ncbi.nlm.nih.gov/gene/?term=5362
EXTL3	protein_coding	chr8:28558990-28611207	+	2138.48	2247.08	2154.82	3299.58	3552.89	3369.6	0.644192	1.14389e-34	2.11648e-32	exostosin like glycosyltransferase 3	http://www.ncbi.nlm.nih.gov/gene/?term=2137
SLC7A11	protein_coding	chr4:139085248-139163503	-	2436.34	2344.22	2499.12	1305.23	1270.76	1504.62	-0.835377	1.18435e-34	2.18229e-32	solute carrier family 7 member 11	http://www.ncbi.nlm.nih.gov/gene/?term=23657
SLC33A1	protein_coding	chr3:155544300-155572248	-	858.532	915.183	890.925	1450.25	1573.05	1464.4	0.751702	1.30359e-34	2.39211e-32	solute carrier family 33 member 1	http://www.ncbi.nlm.nih.gov/gene/?term=9197
PHC3	protein_coding	chr3:169805368-169899537	-	4910.17	4555.89	4374.61	2609.46	2834.65	2859.18	-0.737001	1.54074e-34	2.81571e-32	polyhomeotic homolog 3	http://www.ncbi.nlm.nih.gov/gene/?term=80012
VAPB	protein_coding	chr20:56964175-57026157	+	2598.96	2546.8	2491.09	1563.27	1516.56	1675.75	-0.683355	1.79076e-34	3.25925e-32	VAMP associated protein B and C	http://www.ncbi.nlm.nih.gov/gene/?term=9217
CRKL	protein_coding	chr22:21271714-21308037	+	2202.5	2196.95	2006.9	1213.21	1245.39	1330.16	-0.75756	1.80444e-34	3.27081e-32	CRK like proto-oncogene, adaptor protein	http://www.ncbi.nlm.nih.gov/gene/?term=1399
KPNB1	protein_coding	chr17:45727204-45761004	+	14858.3	14999.7	15156.1	9238.61	8827.93	10092.8	-0.676824	1.83826e-34	3.31861e-32	karyopherin subunit beta 1	http://www.ncbi.nlm.nih.gov/gene/?term=3837
MYLK3	protein_coding	chr16:46736194-46797158	-	344.219	298.715	318.437	700.121	734.365	614.601	1.09235	2.25461e-34	4.05385e-32	myosin light chain kinase 3	http://www.ncbi.nlm.nih.gov/gene/?term=91807
KCTD9	protein_coding	chr8:25285363-25315984	-	1678.54	1722.17	1649.58	970.17	982.372	1076.68	-0.73761	2.41372e-34	4.3225e-32	potassium channel tetramerization domain containing 9	http://www.ncbi.nlm.nih.gov/gene/?term=54793
NOTCH1	protein_coding	chr9:139388885-139440238	-	3625.58	3675.23	3664.09	2310.4	2273.28	2484.71	-0.633647	2.50956e-34	4.47616e-32	notch 1	http://www.ncbi.nlm.nih.gov/gene/?term=4851
ANO2	protein_coding	chr12:5671817-6055398	-	71.75	71.7932	56.0684	269.046	267.007	201.168	1.88519	3.05043e-34	5.4192e-32	anoctamin 2	http://www.ncbi.nlm.nih.gov/gene/?term=57101
KPNA1	protein_coding	chr3:122140748-122233786	-	2772.38	2727.65	2702.99	1807.31	1810.89	1832.05	-0.589686	3.69744e-34	6.54257e-32	karyopherin subunit alpha 1	http://www.ncbi.nlm.nih.gov/gene/?term=3836
FGF2	protein_coding	chr4:123747863-123819390	+	9197.47	8930.06	8141.48	5147.9	5503.42	5492.96	-0.702225	4.87887e-34	8.59896e-32	fibroblast growth factor 2	http://www.ncbi.nlm.nih.gov/gene/?term=2247
NCF2	protein_coding	chr1:183524697-183560056	-	1157.66	1010.38	980.59	538.093	550.281	479.766	-1.00468	5.06691e-34	8.89522e-32	neutrophil cytosolic factor 2	http://www.ncbi.nlm.nih.gov/gene/?term=4688
STAG2	protein_coding	chrX:123094410-123236506	+	3309.4	3292.85	3269.18	2237.39	2218.59	2217.03	-0.564803	5.2288e-34	9.14344e-32	stromal antigen 2	http://www.ncbi.nlm.nih.gov/gene/?term=10735
CDK14	protein_coding	chr7:90225676-90839905	+	330.703	368.472	498.671	1057.18	1018.8	1075.96	1.39555	5.32221e-34	9.27041e-32	cyclin dependent kinase 14	http://www.ncbi.nlm.nih.gov/gene/?term=5218
CHAMP1	protein_coding	chr13:115079810-115092803	+	1885.42	1895.2	1709.88	1056.18	959.175	1087.4	-0.823108	5.35733e-34	9.29527e-32	chromosome alignment maintaining phosphoprotein 1	http://www.ncbi.nlm.nih.gov/gene/?term=283489
CLK1	protein_coding	chr2:201717732-201729467	-	1615.29	1761.6	1581.94	977.17	987.383	988.129	-0.747781	5.71741e-34	9.88159e-32	CDC like kinase 1	http://www.ncbi.nlm.nih.gov/gene/?term=1195
MMP7	protein_coding	chr11:102391239-102401484	-	60.1803	56.0174	55.5416	201.037	290.15	216.644	2.04135	6.28212e-34	1.08157e-31	matrix metallopeptidase 7	http://www.ncbi.nlm.nih.gov/gene/?term=4316
NDUFS2	protein_coding	chr1:161169105-161184185	+	2175.59	2171.22	2398.34	3750.65	3730.99	3497.17	0.70243	7.94176e-34	1.36204e-31	NADH:ubiquinone oxidoreductase core subunit S2	http://www.ncbi.nlm.nih.gov/gene/?term=4720
TMEM154	protein_coding	chr4:153547266-153601317	-	1449.66	1411.59	1224.05	686.119	603.091	721.484	-1.02245	8.72964e-34	1.49143e-31	transmembrane protein 154	http://www.ncbi.nlm.nih.gov/gene/?term=201799
SLC19A2	protein_coding	chr1:169433147-169455208	-	1392.97	1374.16	1334.63	847.147	810.395	856.519	-0.705906	1.1006e-33	1.87316e-31	solute carrier family 19 member 2	http://www.ncbi.nlm.nih.gov/gene/?term=10560
RRAS2	protein_coding	chr11:14299466-14386052	-	750.869	760.7	873.344	357.063	369.296	420.354	-1.05722	1.17899e-33	1.99896e-31	RAS related 2	http://www.ncbi.nlm.nih.gov/gene/?term=22800
ACTG2	protein_coding	chr2:74120093-74146780	+	61.0397	51.1166	39.8958	183.032	203.268	163.67	1.85807	1.23284e-33	2.08234e-31	actin, gamma 2, smooth muscle, enteric	http://www.ncbi.nlm.nih.gov/gene/?term=72
HOTS	protein_coding	chr11:2013638-2017524	+	4780.78	4948.22	4591.96	3117.54	3021.91	3205.92	-0.615732	1.8673e-33	3.14206e-31	H19 opposite tumor suppressor	http://www.ncbi.nlm.nih.gov/gene/?term=103344718
ENTPD7	protein_coding	chr10:101419263-101471002	+	1969.25	1754.52	1589.1	886.155	957.969	886.581	-0.959714	1.9366e-33	3.24642e-31	ectonucleoside triphosphate diphosphohydrolase 7	http://www.ncbi.nlm.nih.gov/gene/?term=57089
UBE2N	protein_coding	chr12:93802088-93836026	-	1760.11	1861.77	1787.02	1034.18	989.508	1140.16	-0.773968	2.59465e-33	4.33326e-31	ubiquitin conjugating enzyme E2 N	http://www.ncbi.nlm.nih.gov/gene/?term=7334
LOC100126784	lncRNA	chr11:19732480-19736218	-	301.965	267.292	274.33	92.0168	123.334	96.6571	-1.43293	4.8457e-33	8.06248e-31	uncharacterized LOC100126784	http://www.ncbi.nlm.nih.gov/gene/?term=100126784
IL31RA	protein_coding	chr5:55147207-55218682	+	18.8916	11.7763	11.5353	100.017	82.9856	83.8867	2.65911	5.90217e-33	9.78378e-31	interleukin 31 receptor A	http://www.ncbi.nlm.nih.gov/gene/?term=133396
SEMA3F	protein_coding	chr3:50192478-50226508	+	1543.32	1650.5	1491.3	870.151	740.704	890.092	-0.905563	6.89638e-33	1.13895e-30	semaphorin 3F	http://www.ncbi.nlm.nih.gov/gene/?term=6405
SLC12A8	protein_coding	chr3:124801480-124931609	-	244.885	229.042	203.854	81.0139	83.9375	67.0493	-1.54254	7.40698e-33	1.21876e-30	solute carrier family 12 member 8	http://www.ncbi.nlm.nih.gov/gene/?term=84561
B4GALT4	protein_coding	chr3:118930589-118959752	-	1274.86	1320.14	1285.55	2183.38	2243.79	1989.69	0.725705	8.22969e-33	1.34915e-30	beta-1,4-galactosyltransferase 4	http://www.ncbi.nlm.nih.gov/gene/?term=8702
OLFML2A	protein_coding	chr9:127539437-127577170	+	555.59	493.333	518.477	274.047	246.87	238.817	-1.04339	8.49952e-33	1.38829e-30	olfactomedin like 2A	http://www.ncbi.nlm.nih.gov/gene/?term=169611
APOL6	protein_coding	chr22:36044424-36064456	+	3085.47	2757.1	2562.71	1528.27	1551.92	1625.05	-0.836723	8.75594e-33	1.42495e-30	apolipoprotein L6	http://www.ncbi.nlm.nih.gov/gene/?term=80830
TBC1D9	protein_coding	chr4:141541936-141677471	-	359.353	343.97	368.123	671.118	757.611	655.646	0.959717	1.36887e-32	2.21961e-30	TBC1 domain family member 9	http://www.ncbi.nlm.nih.gov/gene/?term=23158
RAB5A	protein_coding	chr3:19988572-20026667	+	1671.31	1781.19	1678.31	2629.46	2678.86	2576.61	0.619934	1.73089e-32	2.79646e-30	RAB5A, member RAS oncogene family	http://www.ncbi.nlm.nih.gov/gene/?term=5868
ISCA1	protein_coding	chr9:88879461-88897490	-	1177.77	1187.33	1291	1909.33	1991.94	1973.07	0.683267	1.80412e-32	2.90425e-30	iron-sulfur cluster assembly 1	http://www.ncbi.nlm.nih.gov/gene/?term=81689
LEPROTL1	protein_coding	chr8:29952922-29995222	+	948.121	929.818	962.891	460.082	488.674	564.344	-0.909388	1.82875e-32	2.92567e-30	leptin receptor overlapping transcript like 1	http://www.ncbi.nlm.nih.gov/gene/?term=23484
NOLC1	protein_coding	chr10:103911933-103923628	+	3138.2	3583.84	3864.88	6327.1	6220.83	6964.06	0.881847	1.83055e-32	2.92567e-30	nucleolar and coiled-body phosphoprotein 1	http://www.ncbi.nlm.nih.gov/gene/?term=9221
SQRDL	protein_coding	chr15:45923346-45983492	+	5788.47	5476.98	4954.52	3216.56	3313.19	3289.92	-0.723783	2.06219e-32	3.28411e-30	None	http://www.ncbi.nlm.nih.gov/gene/?term=SQRDL
SLC7A8	protein_coding	chr14:23594504-23652869	-	156.113	156.387	110.138	29.0048	30.3284	19.2725	-2.41872	2.40296e-32	3.81318e-30	solute carrier family 7 member 8	http://www.ncbi.nlm.nih.gov/gene/?term=23428
DNHD1	protein_coding	chr11:6518526-6593255	+	936.219	919.09	851.556	1504.26	1533.64	1441.2	0.727499	2.42417e-32	3.8332e-30	dynein heavy chain domain 1	http://www.ncbi.nlm.nih.gov/gene/?term=144132
ACACA	protein_coding	chr17:35441927-35766902	-	3653.85	3546.42	3549.05	5139.9	5459.94	5541.64	0.586555	2.82806e-32	4.45604e-30	acetyl-CoA carboxylase alpha	http://www.ncbi.nlm.nih.gov/gene/?term=31
PLCB4	protein_coding	chr20:9049701-9461463	+	142.742	143.499	148.15	321.056	310.611	327.498	1.14127	2.88647e-32	4.53206e-30	phospholipase C beta 4	http://www.ncbi.nlm.nih.gov/gene/?term=5332
CDC27	protein_coding	chr17:45195063-45266678	-	3997.54	3985.82	3978.02	2607.45	2451.37	2722.25	-0.620442	3.66898e-32	5.74047e-30	cell division cycle 27	http://www.ncbi.nlm.nih.gov/gene/?term=996
REEP5	protein_coding	chr5:112212081-112258031	-	1586.57	1564.8	1614.26	2536.44	2355.24	2484.08	0.629932	3.91982e-32	6.11149e-30	receptor accessory protein 5	http://www.ncbi.nlm.nih.gov/gene/?term=7905
NCOR1	protein_coding	chr17:15933408-16118874	-	4261.61	4202.08	4058.33	2511.44	2677.87	2805.98	-0.647247	3.98783e-32	6.19586e-30	nuclear receptor corepressor 1	http://www.ncbi.nlm.nih.gov/gene/?term=9611
SLC9B2	protein_coding	chr4:103946647-103998528	-	1321.15	1394.96	1199.22	725.127	754.667	726.369	-0.826974	4.1205e-32	6.37977e-30	solute carrier family 9 member B2	http://www.ncbi.nlm.nih.gov/gene/?term=133308
SLC25A45	protein_coding	chr11:65142663-65151172	-	879.959	849.333	736.126	421.073	429.941	418.867	-0.955983	4.20636e-32	6.47626e-30	solute carrier family 25 member 45	http://www.ncbi.nlm.nih.gov/gene/?term=283130
DAG1	protein_coding	chr3:49506136-49573051	+	9042.44	8903.47	8736.35	6142.07	6344.11	6083.92	-0.522779	4.21187e-32	6.47626e-30	dystroglycan 1	http://www.ncbi.nlm.nih.gov/gene/?term=1605
FBXW11	protein_coding	chr5:171288556-171433877	-	2519.83	2524.21	2475.09	1571.27	1622.72	1700.27	-0.619566	4.72604e-32	7.24188e-30	F-box and WD repeat domain containing 11	http://www.ncbi.nlm.nih.gov/gene/?term=23291
GREB1L	protein_coding	chr18:18822203-19102791	+	1473.15	1390.8	1401.16	908.157	861.964	854.749	-0.699703	5.29885e-32	8.09182e-30	growth regulation by estrogen in breast cancer 1 like	http://www.ncbi.nlm.nih.gov/gene/?term=80000
CEBPB-AS1	lncRNA	chr20:48801140-48808606	-	834.143	905.42	822.209	489.084	480.511	434.091	-0.867118	5.40199e-32	8.22116e-30	CEBPB antisense RNA 1	http://www.ncbi.nlm.nih.gov/gene/?term=101927559
POFUT1	protein_coding	chr20:30795696-30826467	+	3360.44	3354.69	3633.57	5132.89	5210.08	5275.69	0.593441	5.5217e-32	8.37477e-30	protein O-fucosyltransferase 1	http://www.ncbi.nlm.nih.gov/gene/?term=23509
TMED4	protein_coding	chr7:44617493-44621894	-	3003.7	2845.54	2895.96	1922.33	1971.7	1903.3	-0.592823	6.10921e-32	9.23444e-30	transmembrane p24 trafficking protein 4	http://www.ncbi.nlm.nih.gov/gene/?term=222068
CFB	protein_coding	chr6:31913721-31919861	+	4505.79	4052.7	3443.68	1924.33	2065.68	1738.58	-1.06696	7.30392e-32	1.1003e-29	complement factor B	http://www.ncbi.nlm.nih.gov/gene/?term=629
IGSF8	protein_coding	chr1:160061129-160068618	-	2247.57	2305.92	2497.87	1463.26	1475.01	1481.13	-0.674538	1.04353e-31	1.56673e-29	immunoglobulin superfamily member 8	http://www.ncbi.nlm.nih.gov/gene/?term=93185
STMN3	protein_coding	chr20:62271058-62284963	-	320.453	320.383	355.922	154.026	146.698	143.24	-1.167	1.28578e-31	1.92397e-29	stathmin 3	http://www.ncbi.nlm.nih.gov/gene/?term=50861
PTPRE	protein_coding	chr10:129705325-129884119	+	461.704	448.229	427.52	212.037	203.396	236.079	-1.03715	1.37883e-31	2.05631e-29	protein tyrosine phosphatase, receptor type E	http://www.ncbi.nlm.nih.gov/gene/?term=5791
COL4A1	protein_coding	chr13:110801305-110959504	-	4031.51	3946.4	4267.75	6285.09	6678.92	6084.18	0.637245	1.39014e-31	2.06626e-29	collagen type IV alpha 1 chain	http://www.ncbi.nlm.nih.gov/gene/?term=1282
HSD3B7	protein_coding	chr16:30996519-31000473	+	997.15	1032.04	1124.24	613.105	537.239	516.81	-0.919509	1.51746e-31	2.24801e-29	hydroxy-delta-5-steroid dehydrogenase, 3 beta- and steroid delta-isomerase 7	http://www.ncbi.nlm.nih.gov/gene/?term=80270
IER5	protein_coding	chr1:181057638-181059979	+	3017.92	3170.06	3059.23	1995.35	1984.93	2107.42	-0.603309	1.52684e-31	2.25442e-29	immediate early response 5	http://www.ncbi.nlm.nih.gov/gene/?term=51278
TRAF3	protein_coding	chr14:103243816-103377837	+	679.28	787.428	793.778	1349.24	1300.07	1435.11	0.852376	1.57203e-31	2.31348e-29	TNF receptor associated factor 3	http://www.ncbi.nlm.nih.gov/gene/?term=7187
KARS	protein_coding	chr16:75661622-75681585	-	3812.88	3914.05	4065.69	5776.01	5865.68	6229.57	0.599446	1.80312e-31	2.64483e-29	lysyl-tRNA synthetase	http://www.ncbi.nlm.nih.gov/gene/?term=3735
DZIP3	protein_coding	chr3:108308337-108413693	+	169.114	164.123	172.386	396.069	349.145	430.953	1.21675	1.99547e-31	2.91738e-29	DAZ interacting zinc finger protein 3	http://www.ncbi.nlm.nih.gov/gene/?term=9666
COL5A2	protein_coding	chr2:189896641-190044605	-	107.932	104.131	127.057	271.048	270.158	308.108	1.32077	2.47096e-31	3.60074e-29	collagen type V alpha 2 chain	http://www.ncbi.nlm.nih.gov/gene/?term=1290
GSN	protein_coding	chr9:124030380-124095120	+	1097.1	1103.87	1063.72	663.115	682.829	635.365	-0.719816	2.7202e-31	3.95102e-29	gelsolin	http://www.ncbi.nlm.nih.gov/gene/?term=2934
TMED8	protein_coding	chr14:77801364-77843452	-	672.952	627.078	616.834	346.061	351.049	356.172	-0.862871	2.77259e-31	4.01405e-29	transmembrane p24 trafficking protein family member 8	http://www.ncbi.nlm.nih.gov/gene/?term=283578
GTF2A1	protein_coding	chr14:81641796-81687575	-	1514.69	1576.74	1458.21	905.158	896.384	970.793	-0.714603	3.39583e-31	4.90043e-29	general transcription factor IIA subunit 1	http://www.ncbi.nlm.nih.gov/gene/?term=2957
HTATIP2	protein_coding	chr11:20385231-20405329	+	2475.63	2556.67	2511.16	1642.29	1575.24	1706.65	-0.615556	3.5448e-31	5.09891e-29	HIV-1 Tat interactive protein 2	http://www.ncbi.nlm.nih.gov/gene/?term=10553
ACO2	protein_coding	chr22:41865129-41924993	+	1500.07	1538.3	1566.78	2490.43	2694.95	2356.49	0.711531	4.94976e-31	7.09694e-29	aconitase 2	http://www.ncbi.nlm.nih.gov/gene/?term=50
LMTK3	protein_coding	chr19:48988528-49016446	-	167.943	171.087	146.588	364.063	372.249	334.325	1.14225	5.53325e-31	7.90812e-29	lemur tyrosine kinase 3	http://www.ncbi.nlm.nih.gov/gene/?term=114783
SLC17A5	protein_coding	chr6:74303102-74363737	-	552.514	524.881	504.624	881.154	887.253	929.581	0.770859	6.4083e-31	9.12948e-29	solute carrier family 17 member 5	http://www.ncbi.nlm.nih.gov/gene/?term=26503
TEX2	protein_coding	chr17:62224793-62340683	-	1244.41	1326.04	1316.38	1979.34	1995	1983.75	0.615708	6.45093e-31	9.16094e-29	testis expressed 2	http://www.ncbi.nlm.nih.gov/gene/?term=55852
STK40	protein_coding	chr1:36805220-36851528	-	606.03	644.816	673.478	1046.18	1109.76	1085.67	0.751065	6.68862e-31	9.46832e-29	serine/threonine kinase 40	http://www.ncbi.nlm.nih.gov/gene/?term=83931
CALD1	protein_coding	chr7:134464164-134655480	+	5537.38	5322.57	5373.05	7660.33	7860.62	7629.71	0.512237	7.50721e-31	1.05935e-28	caldesmon 1	http://www.ncbi.nlm.nih.gov/gene/?term=800
SLC44A1	protein_coding	chr9:108006886-108200796	+	1230.26	1284.84	1136.65	664.117	695.021	733.324	-0.803126	8.65024e-31	1.21679e-28	solute carrier family 44 member 1	http://www.ncbi.nlm.nih.gov/gene/?term=23446
CD44	protein_coding	chr11:35160417-35253949	+	16134	16767.1	15475.5	10437.8	10980.6	11086.8	-0.573617	8.90306e-31	1.24842e-28	CD44 molecule (Indian blood group)	http://www.ncbi.nlm.nih.gov/gene/?term=960
KCTD20	protein_coding	chr6:36410544-36458920	+	4078.88	4091.02	3978.66	2689.47	2673.88	2847.45	-0.565215	1.16002e-30	1.62152e-28	potassium channel tetramerization domain containing 20	http://www.ncbi.nlm.nih.gov/gene/?term=222658
UVRAG	protein_coding	chr11:75526212-75855282	+	1127.71	1148.15	1062.5	654.114	642.454	695.193	-0.744821	1.6409e-30	2.28655e-28	UV radiation resistance associated	http://www.ncbi.nlm.nih.gov/gene/?term=7405
TLK2	protein_coding	chr17:60556129-60692842	+	836.168	851.239	848.771	1351.24	1418.39	1556.81	0.77005	1.7581e-30	2.44222e-28	tousled like kinase 2	http://www.ncbi.nlm.nih.gov/gene/?term=11011
MDM2	protein_coding	chr12:69201952-69239324	+	3126.08	3004.88	2762.15	1582.28	1831.01	1757.72	-0.782036	1.81901e-30	2.51899e-28	MDM2 proto-oncogene	http://www.ncbi.nlm.nih.gov/gene/?term=4193
CALR	protein_coding	chr19:13049414-13055304	+	26607	27556.7	27732	38415.7	38696.2	37478.1	0.484594	2.27815e-30	3.14505e-28	calreticulin	http://www.ncbi.nlm.nih.gov/gene/?term=811
PRDM8	protein_coding	chr4:81106424-81125483	+	563.259	733.51	673.173	275.049	295.387	296.746	-1.18382	2.41168e-30	3.31911e-28	PR/SET domain 8	http://www.ncbi.nlm.nih.gov/gene/?term=56978
HERC3	protein_coding	chr4:89513574-89629693	+	697.427	674.284	662.725	402.069	381.408	369.193	-0.818497	2.56977e-30	3.5258e-28	HECT and RLD domain containing E3 ubiquitin protein ligase 3	http://www.ncbi.nlm.nih.gov/gene/?term=8916
PCMTD1	protein_coding	chr8:52730135-52811746	-	852.518	801.099	745.571	449.077	427.913	381.165	-0.929825	2.64816e-30	3.62221e-28	protein-L-isoaspartate (D-aspartate) O-methyltransferase domain containing 1	http://www.ncbi.nlm.nih.gov/gene/?term=115294
ASF1B	protein_coding	chr19:14230321-14247440	-	2317.12	2301.97	2473.37	1402.24	1219.23	1460.39	-0.797302	2.69065e-30	3.66907e-28	anti-silencing function 1B histone chaperone	http://www.ncbi.nlm.nih.gov/gene/?term=55723
SLC39A7	protein_coding	chr6:33168603-33172214	+	3287.57	3436.39	3466.13	4893.85	4875.24	4965.06	0.531686	2.88017e-30	3.91553e-28	solute carrier family 39 member 7	http://www.ncbi.nlm.nih.gov/gene/?term=7922
ABLIM1	protein_coding	chr10:116190869-116527984	-	2422.94	2455.33	2635.87	3728.65	3831.15	3748.06	0.589172	3.07698e-30	4.17039e-28	actin binding LIM protein 1	http://www.ncbi.nlm.nih.gov/gene/?term=3983
MET	protein_coding	chr7:116312413-116438440	+	7792.1	7894.05	7498.94	4710.82	4888.41	5321.75	-0.635891	3.11142e-30	4.20428e-28	MET proto-oncogene, receptor tyrosine kinase	http://www.ncbi.nlm.nih.gov/gene/?term=4233
PHLDA1	protein_coding	chr12:76419227-76425556	-	2551.85	2784.84	2537.55	1332.23	1526.56	1602.41	-0.819814	3.24006e-30	4.36489e-28	pleckstrin homology like domain family A member 1	http://www.ncbi.nlm.nih.gov/gene/?term=22822
PKP2	protein_coding	chr12:32943680-33049780	-	388.717	465.963	501.777	857.15	890.253	896.842	0.961225	3.34268e-30	4.48956e-28	plakophilin 2	http://www.ncbi.nlm.nih.gov/gene/?term=5318
XK	protein_coding	chrX:37545009-37591383	+	477.894	490.493	496.308	800.14	824.501	834.287	0.746595	3.36e-30	4.49927e-28	X-linked Kx blood group	http://www.ncbi.nlm.nih.gov/gene/?term=7504
ACSM3	protein_coding	chr16:20775312-20808479	+	75.2714	97.397	82.4181	213.038	226.625	249.849	1.4318	4.79961e-30	6.40777e-28	acyl-CoA synthetase medium chain family member 3	http://www.ncbi.nlm.nih.gov/gene/?term=6296
RUFY2	protein_coding	chr10:70100864-70167051	-	751.327	765.811	674.608	353.063	413.679	377.513	-0.936867	5.23375e-30	6.96651e-28	RUN and FYVE domain containing 2	http://www.ncbi.nlm.nih.gov/gene/?term=55680
FNBP1L	protein_coding	chr1:93913688-94020218	+	2430.81	2382.67	2262	3453.6	3528.68	3502	0.567736	5.41035e-30	7.18015e-28	formin binding protein 1 like	http://www.ncbi.nlm.nih.gov/gene/?term=54874
MBOAT2	protein_coding	chr2:8992820-9143879	-	482.906	478.718	452.643	231.041	233.723	259.436	-0.965217	5.47926e-30	7.25002e-28	membrane bound O-acyltransferase domain containing 2	http://www.ncbi.nlm.nih.gov/gene/?term=129642
DNAJC6	protein_coding	chr1:65730377-65881552	+	405.912	395.09	421.105	688.12	727.348	705.092	0.794287	5.57717e-30	7.35775e-28	DnaJ heat shock protein family (Hsp40) member C6	http://www.ncbi.nlm.nih.gov/gene/?term=9829
IRF2BP2	protein_coding	chr1:234740015-234745271	-	5324.39	5718.86	5427.69	3674.64	3808.89	3714.12	-0.556756	6.34896e-30	8.35123e-28	interferon regulatory factor 2 binding protein 2	http://www.ncbi.nlm.nih.gov/gene/?term=359948
GOLGA2	protein_coding	chr9:131018108-131038268	-	2413.47	2482.88	2626.81	3948.69	3916.13	3683.76	0.617985	6.42067e-30	8.42071e-28	golgin A2	http://www.ncbi.nlm.nih.gov/gene/?term=2801
FAM129B	protein_coding	chr9:130267617-130341286	-	16997.7	17580.9	17197	12545.2	12506.2	12389.1	-0.467671	6.59762e-30	8.6274e-28	family with sequence similarity 129 member B	http://www.ncbi.nlm.nih.gov/gene/?term=64855
ETV4	protein_coding	chr17:41605211-41623800	-	1569.87	1584.45	1681.97	1044.18	977.328	1019.92	-0.669556	7.80639e-30	1.01782e-27	ETS variant 4	http://www.ncbi.nlm.nih.gov/gene/?term=2118
PLP2	protein_coding	chrX:49028184-49031469	+	5487.34	5987.2	5821.03	3679.64	3599.58	3931.95	-0.625654	7.93868e-30	1.03205e-27	proteolipid protein 2	http://www.ncbi.nlm.nih.gov/gene/?term=5355
ADGRB2	protein_coding	chr1:32192706-32229664	-	712.66	771.702	730.152	379.065	307.704	400.198	-1.02683	8.80879e-30	1.14184e-27	adhesion G protein-coupled receptor B2	http://www.ncbi.nlm.nih.gov/gene/?term=576
DNAJB14	protein_coding	chr4:100817405-100867883	-	1188.03	1173.61	1187	688.121	761.719	733.641	-0.700685	9.63417e-30	1.24521e-27	DnaJ heat shock protein family (Hsp40) member B14	http://www.ncbi.nlm.nih.gov/gene/?term=79982
KMT5A	protein_coding	chr12:123868663-123893900	+	1989.44	1991.38	2106.28	1220.21	1178.68	1338.46	-0.704224	9.9897e-30	1.28743e-27	lysine methyltransferase 5A	http://www.ncbi.nlm.nih.gov/gene/?term=387893
H3F3B	protein_coding	chr17:73772515-73776016	-	10214.5	9871.64	9680.06	6974.21	6761.02	7054.74	-0.517704	1.00208e-29	1.28772e-27	H3 histone family member 3B	http://www.ncbi.nlm.nih.gov/gene/?term=3021
MCM7	protein_coding	chr7:99690351-99699563	-	5756.6	5743.25	6121.27	4005.7	3700.77	3959.87	-0.595104	1.12634e-29	1.44324e-27	minichromosome maintenance complex component 7	http://www.ncbi.nlm.nih.gov/gene/?term=4176
UQCC1	protein_coding	chr20:33890369-33999945	-	651.712	753.043	737.883	1205.21	1193.78	1217.09	0.753888	1.45223e-29	1.85548e-27	ubiquinol-cytochrome c reductase complex assembly factor 1	http://www.ncbi.nlm.nih.gov/gene/?term=55245
KCTD12	protein_coding	chr13:77454304-77460540	-	612.519	697.004	681.27	291.052	299.512	363.977	-1.06111	1.47843e-29	1.88356e-27	potassium channel tetramerization domain containing 12	http://www.ncbi.nlm.nih.gov/gene/?term=115207
NAT9	protein_coding	chr17:72766668-72772564	-	426.936	392.082	440.105	757.131	743.564	711.692	0.812753	1.64543e-29	2.09035e-27	N-acetyltransferase 9 (putative)	http://www.ncbi.nlm.nih.gov/gene/?term=26151
SMARCE1	protein_coding	chr17:38783972-38804103	-	1177.81	1225.72	1274.56	1861.32	1888.77	1888.27	0.615509	1.86535e-29	2.36301e-27	SWI/SNF related, matrix associated, actin dependent regulator of chromatin, subfamily e, member 1	http://www.ncbi.nlm.nih.gov/gene/?term=6605
SLCO3A1	protein_coding	chr15:92396938-92715665	+	2971.99	2853.44	2826.65	1941.34	1929.27	1984.64	-0.563093	1.91283e-29	2.41629e-27	solute carrier organic anion transporter family member 3A1	http://www.ncbi.nlm.nih.gov/gene/?term=28232
NOTCH3	protein_coding	chr19:15270444-15311792	-	747.541	806.098	767.872	390.068	344.101	443.495	-0.979509	1.94412e-29	2.44888e-27	notch 3	http://www.ncbi.nlm.nih.gov/gene/?term=4854
KBTBD6	protein_coding	chr13:41701709-41706936	-	549.86	616.462	542.23	304.052	275.231	298.893	-0.959812	1.96982e-29	2.47426e-27	kelch repeat and BTB domain containing 6	http://www.ncbi.nlm.nih.gov/gene/?term=89890
RRBP1	protein_coding	chr20:17594323-17662928	-	3507.53	3731.29	3757.79	5298.92	5484.2	5323.63	0.55032	2.09051e-29	2.61849e-27	ribosome binding protein 1	http://www.ncbi.nlm.nih.gov/gene/?term=6238
MMP24	protein_coding	chr20:33814539-33864804	+	190.108	166.026	189.565	503.087	575.438	409.277	1.44634	2.27001e-29	2.83535e-27	matrix metallopeptidase 24	http://www.ncbi.nlm.nih.gov/gene/?term=10893
TMOD3	protein_coding	chr15:52121825-52204335	+	5779.71	5851.46	5798.39	8061.4	8098.38	7990.16	0.470478	2.32313e-29	2.89359e-27	tropomodulin 3	http://www.ncbi.nlm.nih.gov/gene/?term=29766
SPOCD1	protein_coding	chr1:32256023-32281652	-	1058.13	1070.42	1075.81	625.11	654.551	686.708	-0.704959	2.46055e-29	3.05622e-27	SPOC domain containing 1	http://www.ncbi.nlm.nih.gov/gene/?term=90853
FKBP10	protein_coding	chr17:39968962-39979469	+	3929.42	4253.23	4344.82	6322.1	6463.49	6142.33	0.595152	2.7431e-29	3.39772e-27	FK506 binding protein 10	http://www.ncbi.nlm.nih.gov/gene/?term=60681
CMTM6	protein_coding	chr3:32522804-32544403	-	1212.68	1286.72	1280.5	762.133	724.431	808.549	-0.72037	2.82316e-29	3.48719e-27	CKLF like MARVEL transmembrane domain containing 6	http://www.ncbi.nlm.nih.gov/gene/?term=54918
DCAF6	protein_coding	chr1:167905797-168045081	+	1084.72	1107.75	1160.59	1718.3	1865.42	1742.17	0.666981	2.89192e-29	3.56225e-27	DDB1 and CUL4 associated factor 6	http://www.ncbi.nlm.nih.gov/gene/?term=55827
LOC284581	lncRNA	chr1:205831207-205865215	+	4.27333	7.87984	5.34943	63.0107	63.7121	50.0593	3.30678	3.04947e-29	3.74597e-27	uncharacterized LOC284581	http://www.ncbi.nlm.nih.gov/gene/?term=284581
PARP9	protein_coding	chr3:122246757-122283523	-	1354.74	1313.23	1237.37	785.137	826.486	792.101	-0.699397	3.50189e-29	4.28992e-27	poly(ADP-ribose) polymerase family member 9	http://www.ncbi.nlm.nih.gov/gene/?term=83666
CPSF4	protein_coding	chr7:99036563-99055000	+	921.587	889.515	910.675	574.099	539.238	528.24	-0.728898	4.74933e-29	5.80212e-27	cleavage and polyadenylation specific factor 4	http://www.ncbi.nlm.nih.gov/gene/?term=10898
SRSF1	protein_coding	chr17:56078280-56084707	-	8246.97	8451.3	8760.59	5784.01	5681.58	6040.96	-0.540445	4.95165e-29	6.03276e-27	serine and arginine rich splicing factor 1	http://www.ncbi.nlm.nih.gov/gene/?term=6426
ZNF263	protein_coding	chr16:3333487-3341460	+	649.43	686.068	743.768	1142.2	1176.54	1143.04	0.734058	5.37328e-29	6.52861e-27	zinc finger protein 263	http://www.ncbi.nlm.nih.gov/gene/?term=10127
AARS	protein_coding	chr16:70286297-70323412	-	5930.94	6056.9	6038.06	8307.45	8333.1	8293.33	0.467964	5.65008e-29	6.84627e-27	alanyl-tRNA synthetase	http://www.ncbi.nlm.nih.gov/gene/?term=16
UHRF1	protein_coding	chr19:4903092-4962165	+	1937	2108.45	2171.03	1241.22	1095.78	1273.93	-0.784082	5.7333e-29	6.92828e-27	ubiquitin like with PHD and ring finger domains 1	http://www.ncbi.nlm.nih.gov/gene/?term=29128
GTF2H1	protein_coding	chr11:18343816-18388590	+	1250.7	1278.78	1349.09	1947.34	2112.28	2015.59	0.646781	6.49833e-29	7.83154e-27	general transcription factor IIH subunit 1	http://www.ncbi.nlm.nih.gov/gene/?term=2965
SLC30A6	protein_coding	chr2:32390910-32449448	+	884.842	967.378	850.662	409.073	461.32	513.518	-0.965866	6.74529e-29	8.10725e-27	solute carrier family 30 member 6	http://www.ncbi.nlm.nih.gov/gene/?term=55676
APLP1	protein_coding	chr19:36359347-36370699	+	544.474	529.718	589.262	302.052	288.355	302.101	-0.898917	6.81381e-29	8.16759e-27	amyloid beta precursor like protein 1	http://www.ncbi.nlm.nih.gov/gene/?term=333
CUX1	protein_coding	chr7:101459184-101927250	+	3131.45	2789.39	3057.03	4659.81	4699.16	4475.64	0.623926	7.10099e-29	8.48901e-27	cut like homeobox 1	http://www.ncbi.nlm.nih.gov/gene/?term=1523
COL12A1	protein_coding	chr6:75794042-75915623	-	6331.39	6109.85	6505.95	9080.58	8834.93	9128.65	0.513224	7.70417e-29	9.18547e-27	collagen type XII alpha 1 chain	http://www.ncbi.nlm.nih.gov/gene/?term=1303
GBP3	protein_coding	chr1:89472360-89488549	-	679.707	739.333	637.019	380.065	338.981	372.028	-0.91353	1.13982e-28	1.35535e-26	guanylate binding protein 3	http://www.ncbi.nlm.nih.gov/gene/?term=2635
SMARCC1	protein_coding	chr3:47627378-47823405	-	3806.74	3995.63	4242.83	5948.04	6277.33	6021.29	0.59885	1.14986e-28	1.36365e-26	SWI/SNF related, matrix associated, actin dependent regulator of chromatin subfamily c member 1	http://www.ncbi.nlm.nih.gov/gene/?term=6599
BTN3A2	protein_coding	chr6:26365387-26378548	+	1332.04	1434.23	1338.25	2115.37	2147.73	2038.09	0.618474	1.2054e-28	1.42573e-26	butyrophilin subfamily 3 member A2	http://www.ncbi.nlm.nih.gov/gene/?term=11118
IPO9	protein_coding	chr1:201798288-201853422	+	5932.37	5396.22	5537.98	3661.64	3543.94	3836.63	-0.611064	1.26572e-28	1.49311e-26	importin 9	http://www.ncbi.nlm.nih.gov/gene/?term=55705
EDN1	protein_coding	chr6:12290529-12297427	+	153.894	133.68	114.103	343.061	418.667	330.245	1.4437	1.31619e-28	1.54856e-26	endothelin 1	http://www.ncbi.nlm.nih.gov/gene/?term=1906
TDP2	protein_coding	chr6:24650205-24667115	-	1854.89	1848.94	1772.35	1186.21	1233.17	1165.43	-0.61077	1.32316e-28	1.55265e-26	tyrosyl-DNA phosphodiesterase 2	http://www.ncbi.nlm.nih.gov/gene/?term=51567
DROSHA	protein_coding	chr5:31400601-31532282	-	4010.67	4345.68	4228.51	6092.06	6059.92	6365.44	0.556963	1.76785e-28	2.06722e-26	drosha ribonuclease III	http://www.ncbi.nlm.nih.gov/gene/?term=29102
C9orf78	protein_coding	chr9:132589564-132597572	-	1076.66	1132.27	1300.74	1938.34	2081.98	2106.43	0.802958	1.77093e-28	2.06722e-26	chromosome 9 open reading frame 78	http://www.ncbi.nlm.nih.gov/gene/?term=51759
TES	protein_coding	chr7:115850547-115898837	+	1003.34	1054.73	1050.78	1575.27	1573.15	1591.38	0.607869	1.78983e-28	2.08382e-26	testin LIM domain protein	http://www.ncbi.nlm.nih.gov/gene/?term=26136
IL11	protein_coding	chr19:55875750-55881831	-	172.877	231.13	212.855	36.0063	19.3025	53.5768	-2.49792	2.02898e-28	2.3561e-26	interleukin 11	http://www.ncbi.nlm.nih.gov/gene/?term=3589
MFSD14A	protein_coding	chr1:100503789-100548933	+	3456.98	3276.12	3164.53	2147.37	2239.79	2190.5	-0.589144	2.20581e-28	2.55479e-26	major facilitator superfamily domain containing 14A	http://www.ncbi.nlm.nih.gov/gene/?term=64645
QPRT	protein_coding	chr16:29690329-29710020	+	1479.69	1356.28	1544.01	2550.44	2712.14	2307.93	0.789367	2.60365e-28	3.00775e-26	quinolinate phosphoribosyltransferase	http://www.ncbi.nlm.nih.gov/gene/?term=23475
ARID1A	protein_coding	chr1:27022522-27108601	+	3110.8	3046.05	3233.07	2145.37	2089.13	2159.62	-0.554598	2.67524e-28	3.08248e-26	AT-rich interaction domain 1A	http://www.ncbi.nlm.nih.gov/gene/?term=8289
ZNF227	protein_coding	chr19:44716681-44741421	+	189.101	198.64	163.489	364.064	398.552	385.892	1.06035	3.28864e-28	3.77948e-26	zinc finger protein 227	http://www.ncbi.nlm.nih.gov/gene/?term=7770
TP53INP1	protein_coding	chr8:95938200-95961615	-	356.235	386.42	331.253	165.029	177.003	159.204	-1.09771	3.44396e-28	3.9478e-26	tumor protein p53 inducible nuclear protein 1	http://www.ncbi.nlm.nih.gov/gene/?term=94241
ZNF468	protein_coding	chr19:53341785-53360902	-	277.609	338.198	352.507	619.11	709.135	734.264	1.08938	3.50426e-28	4.00662e-26	zinc finger protein 468	http://www.ncbi.nlm.nih.gov/gene/?term=90333
DCAF12	protein_coding	chr9:34086381-34126771	-	2251.71	2058.25	1926.86	1269.22	1274.67	1203.7	-0.734183	4.00899e-28	4.57199e-26	DDB1 and CUL4 associated factor 12	http://www.ncbi.nlm.nih.gov/gene/?term=25853
ZNF252P	misc_RNA	chr8:146198975-146228285	-	395.672	443.388	428.078	782.136	815.316	708.831	0.863455	5.13779e-28	5.84436e-26	zinc finger protein 252, pseudogene	http://www.ncbi.nlm.nih.gov/gene/?term=286101
ABCG1	protein_coding	chr21:43619799-43717354	+	1259.08	1203.26	952.309	539.093	548.259	476.607	-1.12624	5.34115e-28	6.06023e-26	ATP binding cassette subfamily G member 1	http://www.ncbi.nlm.nih.gov/gene/?term=9619
ST13	protein_coding	chr22:41220539-41253012	-	3726.29	3864.91	4038.9	5550.97	5823.1	5636.38	0.548243	6.4448e-28	7.29391e-26	ST13, Hsp70 interacting protein	http://www.ncbi.nlm.nih.gov/gene/?term=6767
MBOAT1	protein_coding	chr6:20099915-20212695	-	658.437	683.242	612.037	369.064	376.307	349.064	-0.834803	7.59972e-28	8.57921e-26	membrane bound O-acyltransferase domain containing 1	http://www.ncbi.nlm.nih.gov/gene/?term=154141
CBL	protein_coding	chr11:119076986-119178859	+	1976.54	1983.59	1940.36	1182.21	1176.64	1335.19	-0.675851	8.16192e-28	9.19062e-26	Cbl proto-oncogene	http://www.ncbi.nlm.nih.gov/gene/?term=867
PCNA	protein_coding	chr20:5095599-5107268	-	2727.59	2941	3019.71	1890.33	1803.87	1925.17	-0.629075	8.6786e-28	9.74779e-26	proliferating cell nuclear antigen	http://www.ncbi.nlm.nih.gov/gene/?term=5111
CLDN4	protein_coding	chr7:73245193-73247023	+	2457.59	2505.54	2464.45	1545.27	1479.16	1696.76	-0.653976	8.93715e-28	1.0013e-25	claudin 4	http://www.ncbi.nlm.nih.gov/gene/?term=1364
HYOU1	protein_coding	chr11:118914896-118927957	-	7156.81	7416.42	6647.88	10495.8	10930	10361	0.583063	8.98025e-28	1.0036e-25	hypoxia up-regulated 1	http://www.ncbi.nlm.nih.gov/gene/?term=10525
LIN7C	protein_coding	chr11:27515965-27528326	-	1575.88	1597.34	1495.89	858.151	944.881	1001.37	-0.735485	9.32437e-28	1.03946e-25	lin-7 homolog C, crumbs cell polarity complex component	http://www.ncbi.nlm.nih.gov/gene/?term=55327
PSKH1	protein_coding	chr16:67927175-67963581	+	593.812	537.547	589.763	985.172	1090.45	950.457	0.814131	1.08189e-27	1.20305e-25	protein serine kinase H1	http://www.ncbi.nlm.nih.gov/gene/?term=5681
RIN2	protein_coding	chr20:19867165-19983103	+	460.691	420.592	462.378	773.134	740.574	760.185	0.7587	1.12065e-27	1.24305e-25	Ras and Rab interactor 2	http://www.ncbi.nlm.nih.gov/gene/?term=54453
ST3GAL2	protein_coding	chr16:70413338-70472991	-	1292.74	1390.05	1210.19	797.138	707.24	749.622	-0.787931	1.19194e-27	1.31886e-25	ST3 beta-galactoside alpha-2,3-sialyltransferase 2	http://www.ncbi.nlm.nih.gov/gene/?term=6483
GNB1	protein_coding	chr1:1716724-1822556	-	4919.37	5180.21	4815.47	3322.58	3312.24	3500.6	-0.557374	1.24969e-27	1.37933e-25	G protein subunit beta 1	http://www.ncbi.nlm.nih.gov/gene/?term=2782
RAB8B	protein_coding	chr15:63481728-63559975	+	596.502	526.821	487.939	155.028	154.884	233.225	-1.56848	1.39686e-27	1.53796e-25	RAB8B, member RAS oncogene family	http://www.ncbi.nlm.nih.gov/gene/?term=51762
INA	protein_coding	chr10:105036920-105050108	+	750.34	774.665	685.456	431.075	414.801	416.743	-0.806859	1.40118e-27	1.53892e-25	internexin neuronal intermediate filament protein alpha	http://www.ncbi.nlm.nih.gov/gene/?term=9118
DCK	protein_coding	chr4:71859265-71896631	+	714.593	769.784	678.416	367.065	372.339	425.672	-0.892481	1.48258e-27	1.62432e-25	deoxycytidine kinase	http://www.ncbi.nlm.nih.gov/gene/?term=1633
FAM103A1	protein_coding	chr15:83654955-83659809	+	360.386	407.16	303.664	148.025	134.579	139.978	-1.34068	1.67738e-27	1.83323e-25	family with sequence similarity 103 member A1	http://www.ncbi.nlm.nih.gov/gene/?term=83640
NUP50	protein_coding	chr22:45559726-45583892	+	3913.27	3558.19	3381.23	2167.38	2173.11	2346.9	-0.698335	1.96816e-27	2.14577e-25	nucleoporin 50	http://www.ncbi.nlm.nih.gov/gene/?term=10762
TBL1X	protein_coding	chrX:9431335-9687780	+	1863.65	1832.11	1996.14	2889.5	2878.17	2770.71	0.584654	2.1485e-27	2.33668e-25	transducin beta like 1X-linked	http://www.ncbi.nlm.nih.gov/gene/?term=6907
RFC1	protein_coding	chr4:39289069-39368001	-	1830.04	2009.26	1898.29	1174.2	1099.79	1252.66	-0.702434	2.33728e-27	2.5358e-25	replication factor C subunit 1	http://www.ncbi.nlm.nih.gov/gene/?term=5981
FAM3C	protein_coding	chr7:120988905-121036422	-	692.022	645.743	646.583	1060.19	1215.9	1109.17	0.771003	2.36764e-27	2.56251e-25	family with sequence similarity 3 member C	http://www.ncbi.nlm.nih.gov/gene/?term=10447
LOC101930085	lncRNA	chr7:35734816-35739023	+	278.312	309.676	307.986	571.1	622.068	531.694	0.944007	2.44695e-27	2.64194e-25	uncharacterized LOC101930085	http://www.ncbi.nlm.nih.gov/gene/?term=101930085
SYNE1	protein_coding	chr6:152442819-152958534	-	1629.86	1604.12	1639.27	2867.5	2925.62	2442.83	0.757118	2.53976e-27	2.73552e-25	spectrin repeat containing nuclear envelope protein 1	http://www.ncbi.nlm.nih.gov/gene/?term=23345
VGLL4	protein_coding	chr3:11597541-11762242	-	1033.99	1093.08	1076.72	1811.31	1787.56	1601.68	0.698809	3.00584e-27	3.22972e-25	vestigial like family member 4	http://www.ncbi.nlm.nih.gov/gene/?term=9686
PMVK	protein_coding	chr1:154897208-154915126	-	576.226	523.689	670.917	262.045	202.469	261.53	-1.2859	3.64822e-27	3.91052e-25	phosphomevalonate kinase	http://www.ncbi.nlm.nih.gov/gene/?term=10654
GMNN	protein_coding	chr6:24775159-24786327	+	1175.75	1231.62	1289.92	752.131	759.779	793.887	-0.682024	3.72228e-27	3.98034e-25	geminin, DNA replication inhibitor	http://www.ncbi.nlm.nih.gov/gene/?term=51053
TOR1B	protein_coding	chr9:132565422-132573568	+	1605.49	1612.06	1548.12	1057.18	1002.62	1062.21	-0.609957	3.84724e-27	4.10413e-25	torsin family 1 member B	http://www.ncbi.nlm.nih.gov/gene/?term=27348
2021-03-06	protein_coding	chr5:10353751-10440500	+	7543.5	7379.93	7089.75	5181.9	5197.95	5248.18	-0.494077	4.10009e-27	4.36342e-25	membrane associated ring-CH-type finger 6	http://www.ncbi.nlm.nih.gov/gene/?term=10299
PLCL2	protein_coding	chr3:16926452-17132098	+	747.157	742.147	707.436	1121.2	1198.77	1160.98	0.664592	4.25574e-27	4.51828e-25	phospholipase C like 2	http://www.ncbi.nlm.nih.gov/gene/?term=23228
HOMER3	protein_coding	chr19:19040010-19052041	-	1542.32	1535.29	1634.37	1052.18	997.526	983.083	-0.635842	4.33116e-27	4.58743e-25	homer scaffolding protein 3	http://www.ncbi.nlm.nih.gov/gene/?term=9454
UNC5B	protein_coding	chr10:72972292-73062635	+	372.795	359.796	319.471	139.025	153.783	175.589	-1.16671	4.56348e-27	4.82204e-25	unc-5 netrin receptor B	http://www.ncbi.nlm.nih.gov/gene/?term=219699
ANXA8	protein_coding	chr10:48255204-48271369	+	518.002	491.355	561.544	274.048	247.932	288.078	-0.956216	4.95634e-27	5.22478e-25	annexin A8	http://www.ncbi.nlm.nih.gov/gene/?term=653145
LEPROT	protein_coding	chr1:65886131-65901690	+	1889.4	1673.78	1791.71	1133.2	1141.13	1089.12	-0.670492	5.10928e-27	5.3733e-25	leptin receptor overlapping transcript	http://www.ncbi.nlm.nih.gov/gene/?term=54741
CFH	protein_coding	chr1:196621008-196716634	+	1014.31	965.25	910.777	1594.28	1905.78	1637.43	0.830156	5.49538e-27	5.76575e-25	complement factor H	http://www.ncbi.nlm.nih.gov/gene/?term=3075
PITPNC1	protein_coding	chr17:65373397-65693379	+	454.862	510.243	485.402	250.044	242.84	270.087	-0.927572	5.57131e-27	5.8317e-25	phosphatidylinositol transfer protein, cytoplasmic 1	http://www.ncbi.nlm.nih.gov/gene/?term=26207
PORCN	protein_coding	chrX:48367347-48379202	+	1174.84	1393.1	1196.14	605.107	696.981	705.74	-0.906718	9.20451e-27	9.61214e-25	porcupine O-acyltransferase	http://www.ncbi.nlm.nih.gov/gene/?term=64840
MTFR1	protein_coding	chr8:66556888-66622798	+	1028.69	1084.24	1065.92	553.098	633.267	662.139	-0.782647	1.09984e-26	1.14587e-24	mitochondrial fission regulator 1	http://www.ncbi.nlm.nih.gov/gene/?term=9650
FRMD8	protein_coding	chr11:65154041-65180996	+	2378.43	2506.58	2395.23	1547.27	1680.31	1620.05	-0.586746	1.14572e-26	1.19088e-24	FERM domain containing 8	http://www.ncbi.nlm.nih.gov/gene/?term=83786
TOMM20	protein_coding	chr1:235272656-235292256	-	6804.93	6682.95	6899.54	9338.63	9215.29	9334.43	0.45192	1.18969e-26	1.23371e-24	translocase of outer mitochondrial membrane 20	http://www.ncbi.nlm.nih.gov/gene/?term=9804
PRMT6	protein_coding	chr1:107599267-107601916	+	611.922	745.153	787.201	1327.23	1287.92	1401.25	0.904461	1.26342e-26	1.30713e-24	protein arginine methyltransferase 6	http://www.ncbi.nlm.nih.gov/gene/?term=55170
ZBTB41	protein_coding	chr1:197122812-197169672	-	1031.22	1028.27	878.725	552.096	557.425	556.623	-0.817518	1.37282e-26	1.41703e-24	zinc finger and BTB domain containing 41	http://www.ncbi.nlm.nih.gov/gene/?term=360023
RND3	protein_coding	chr2:151324707-151344209	-	975.664	1019.39	952.368	1520.27	1483.17	1615.39	0.648036	1.41319e-26	1.45532e-24	Rho family GTPase 3	http://www.ncbi.nlm.nih.gov/gene/?term=390
PFKM	protein_coding	chr12:48499656-48540187	+	4108.74	4179.45	4290.69	5847.02	5775.64	5954.22	0.48243	1.53333e-26	1.57541e-24	phosphofructokinase, muscle	http://www.ncbi.nlm.nih.gov/gene/?term=5213
MT2A	protein_coding	chr16:56642478-56643409	+	3159.84	3314.46	3509.78	2056.36	1955.66	2233.26	-0.677211	1.58111e-26	1.62076e-24	metallothionein 2A	http://www.ncbi.nlm.nih.gov/gene/?term=4502
SPDL1	protein_coding	chr5:169010638-169031782	+	4498.65	4713.31	4389.31	2938.51	2715.45	3110.15	-0.634098	1.76673e-26	1.80689e-24	spindle apparatus coiled-coil protein 1	http://www.ncbi.nlm.nih.gov/gene/?term=54908
MBTPS2	protein_coding	chrX:21857656-21903541	+	1699.74	1785.12	1666.48	1160.2	1109.83	1119.71	-0.60348	1.85626e-26	1.8941e-24	membrane bound transcription factor peptidase, site 2	http://www.ncbi.nlm.nih.gov/gene/?term=51360
CCDC80	protein_coding	chr3:112323233-112359990	-	473.238	546.534	599.676	947.166	1005.56	995.478	0.862768	1.89157e-26	1.92573e-24	coiled-coil domain containing 80	http://www.ncbi.nlm.nih.gov/gene/?term=151887
ADGRE2	protein_coding	chr19:14843509-14889353	-	1962.58	1999.43	1758.13	983.173	970.301	1181.1	-0.867754	2.05915e-26	2.09156e-24	adhesion G protein-coupled receptor E2	http://www.ncbi.nlm.nih.gov/gene/?term=30817
LMNB1	protein_coding	chr5:126112315-126172712	+	2740.15	2791.47	3075.83	1724.3	1742.14	1906.8	-0.680226	2.08745e-26	2.11549e-24	lamin B1	http://www.ncbi.nlm.nih.gov/gene/?term=4001
ENSG00000230234.1	lincRNA	chr6:160693649-160697162	+	341.371	327.268	346.522	177.03	170.954	150.874	-1.02376	2.10223e-26	2.12564e-24	None	http://asia.ensembl.org/Homo_sapiens/Gene/Idhistory?g=ENSG00000230234
CD82	protein_coding	chr11:44587141-44641339	+	654.867	574.903	603.648	356.061	327.794	312.032	-0.879217	2.24397e-26	2.26382e-24	CD82 molecule	http://www.ncbi.nlm.nih.gov/gene/?term=3732
DOK7	protein_coding	chr4:3465033-3503200	+	433.539	422.571	482.634	761.133	750.709	823.383	0.801111	2.6005e-26	2.61758e-24	docking protein 7	http://www.ncbi.nlm.nih.gov/gene/?term=285489
ITGB4	protein_coding	chr17:73717408-73753899	+	7705.29	7854.79	7070.4	4804.84	4763.85	4083.02	-0.729042	3.02504e-26	3.03805e-24	integrin subunit beta 4	http://www.ncbi.nlm.nih.gov/gene/?term=3691
LZIC	protein_coding	chr1:9982171-10003485	-	1282.38	1373.26	1307.92	777.136	802.282	876.289	-0.691075	4.26144e-26	4.27015e-24	leucine zipper and CTNNBIP1 domain containing	http://www.ncbi.nlm.nih.gov/gene/?term=84328
SND1	protein_coding	chr7:127292043-127732661	+	8052.17	8045.36	7997.33	10935.9	10876.4	10721.4	0.433245	5.63158e-26	5.63045e-24	staphylococcal nuclease and tudor domain containing 1	http://www.ncbi.nlm.nih.gov/gene/?term=27044
KLHL42	protein_coding	chr12:27933187-27955973	+	1434.89	1288.52	1329.37	872.151	812.421	839.742	-0.682449	6.22326e-26	6.20808e-24	kelch like family member 42	http://www.ncbi.nlm.nih.gov/gene/?term=57542
AIM1	protein_coding	chr6:106959730-107018324	+	2007.04	1870.41	2011.86	1177.21	1222.12	1327.91	-0.660258	7.02885e-26	6.99605e-24	None	http://www.ncbi.nlm.nih.gov/gene/?term=AIM1
RAB14	protein_coding	chr9:123940415-123964365	-	2972	2960.68	2728.28	1820.32	1863.52	1984.33	-0.611484	8.8755e-26	8.81442e-24	RAB14, member RAS oncogene family	http://www.ncbi.nlm.nih.gov/gene/?term=51552
GTF2H3	protein_coding	chr12:124118286-124147151	+	892.108	869.845	913.645	1343.23	1357.69	1451.06	0.633368	9.11973e-26	9.03684e-24	general transcription factor IIH subunit 3	http://www.ncbi.nlm.nih.gov/gene/?term=2967
ZFP36L2	protein_coding	chr2:43449541-43453745	-	6919.82	6906.23	6264.71	4018.7	4181.26	4571.06	-0.653621	9.26716e-26	9.16257e-24	ZFP36 ring finger protein like 2	http://www.ncbi.nlm.nih.gov/gene/?term=678
CDK16	protein_coding	chrX:47077528-47089396	+	2376.79	2468.06	2840.49	4108.72	4129.62	4109.56	0.683625	9.60771e-26	9.47826e-24	cyclin dependent kinase 16	http://www.ncbi.nlm.nih.gov/gene/?term=5127
ACAT1	protein_coding	chr11:107992258-108018895	+	1493.78	1546.18	1573.09	2264.39	2191.32	2279.4	0.545459	1.0379e-25	1.02166e-23	acetyl-CoA acetyltransferase 1	http://www.ncbi.nlm.nih.gov/gene/?term=38
HBE1	protein_coding	chr11:5289580-5291373	-	138.229	125.808	117.148	324.055	263.134	295.792	1.21293	1.04872e-25	1.03003e-23	hemoglobin subunit epsilon 1	http://www.ncbi.nlm.nih.gov/gene/?term=3046
ZNF45	protein_coding	chr19:44416776-44439411	-	259.017	249.604	276.778	495.086	459.384	528.627	0.915607	1.06996e-25	1.04859e-23	zinc finger protein 45	http://www.ncbi.nlm.nih.gov/gene/?term=7596
SLC35G2	protein_coding	chr3:136537861-136574734	+	529.711	554.416	544.611	327.056	283.337	305.357	-0.830615	1.0912e-25	1.06705e-23	solute carrier family 35 member G2	http://www.ncbi.nlm.nih.gov/gene/?term=80723
GLUD1	protein_coding	chr10:88809959-88854804	-	2890.96	3010.84	2838.22	1868.32	1680.53	1965.07	-0.664614	1.09845e-25	1.0718e-23	glutamate dehydrogenase 1	http://www.ncbi.nlm.nih.gov/gene/?term=2746
RDH11	protein_coding	chr14:68143517-68162510	-	2375.61	2195.82	2171.5	1194.21	1180.74	1448.17	-0.81865	1.28264e-25	1.24878e-23	retinol dehydrogenase 11 (all-trans/9-cis/11-cis)	http://www.ncbi.nlm.nih.gov/gene/?term=51109
PPT1	protein_coding	chr1:40538382-40563142	-	3570.92	3740.1	3856.67	5444.95	5293.12	5791.63	0.565406	1.30328e-25	1.26611e-23	palmitoyl-protein thioesterase 1	http://www.ncbi.nlm.nih.gov/gene/?term=5538
PHB2	protein_coding	chr12:7074515-7079916	-	2950.97	2742.25	3007.95	1999.35	1876.69	1902.22	-0.590572	1.34349e-25	1.30234e-23	prohibitin 2	http://www.ncbi.nlm.nih.gov/gene/?term=11331
FOXN1	protein_coding	chr17:26850959-26865175	+	960.301	865.887	871.635	498.088	563.412	520.672	-0.769148	1.64571e-25	1.59184e-23	forkhead box N1	http://www.ncbi.nlm.nih.gov/gene/?term=8456
CRIP1	protein_coding	chr14:105953257-105955126	+	2292.71	2237.08	2412.3	1593.28	1492.22	1428.61	-0.620889	1.98307e-25	1.914e-23	cysteine rich protein 1	http://www.ncbi.nlm.nih.gov/gene/?term=1396
CRIP2	protein_coding	chr14:105939275-105946507	+	1011.9	1010.35	1155.96	578.098	423.081	524.628	-1.05849	2.13436e-25	2.05557e-23	cysteine rich protein 2	http://www.ncbi.nlm.nih.gov/gene/?term=1397
CDC7	protein_coding	chr1:91966404-91991321	+	722.773	722.524	657.757	350.062	383.429	423.541	-0.861893	2.29689e-25	2.20734e-23	cell division cycle 7	http://www.ncbi.nlm.nih.gov/gene/?term=8317
CCNE1	protein_coding	chr19:30302901-30315224	+	599.505	645.883	605.36	318.057	369.195	357.17	-0.82554	2.32692e-25	2.23139e-23	cyclin E1	http://www.ncbi.nlm.nih.gov/gene/?term=898
BMS1	protein_coding	chr10:43277954-43330385	+	2499.99	2513.33	2649.07	3701.64	3588.45	3848.35	0.539268	2.61058e-25	2.49803e-23	BMS1, ribosome biogenesis factor	http://www.ncbi.nlm.nih.gov/gene/?term=9790
ARHGDIB	protein_coding	chr12:15094949-15114704	-	56.9989	52.0829	51.9515	162.027	142.676	145.359	1.48237	3.42339e-25	3.26879e-23	Rho GDP dissociation inhibitor beta	http://www.ncbi.nlm.nih.gov/gene/?term=397
ITPR2	protein_coding	chr12:26488270-26986131	-	1559.31	1611.05	1639.48	2324.41	2427.94	2286.16	0.548944	4.24649e-25	4.04605e-23	inositol 1,4,5-trisphosphate receptor type 2	http://www.ncbi.nlm.nih.gov/gene/?term=3709
TMTC3	protein_coding	chr12:88536073-88593664	+	1340.11	1309.26	1293.48	852.149	879.126	883.092	-0.59252	4.30712e-25	4.09507e-23	transmembrane and tetratricopeptide repeat containing 3	http://www.ncbi.nlm.nih.gov/gene/?term=160418
TLE3	protein_coding	chr15:70340129-70390256	-	1362.57	1414.51	1357.19	828.144	759.891	911.092	-0.726447	5.27198e-25	5.00176e-23	transducin like enhancer of split 3	http://www.ncbi.nlm.nih.gov/gene/?term=7090
ZNF320	protein_coding	chr19:53379425-53394599	-	1134.04	1144.2	1074.26	1647.29	1834.05	1727.21	0.63596	5.76756e-25	5.46032e-23	zinc finger protein 320	http://www.ncbi.nlm.nih.gov/gene/?term=162967
AHSA1	protein_coding	chr14:77924220-77935815	+	1311.16	1398.73	1466.78	2186.38	2046.68	2191.33	0.620434	5.98162e-25	5.65098e-23	activator of HSP90 ATPase activity 1	http://www.ncbi.nlm.nih.gov/gene/?term=10598
TAF5L	protein_coding	chr1:229728858-229761794	-	1126.61	1084.14	1103.5	697.122	711.212	739.818	-0.625597	6.70034e-25	6.3166e-23	TATA-box binding protein associated factor 5 like	http://www.ncbi.nlm.nih.gov/gene/?term=27097
APAF1	protein_coding	chr12:99039078-99129211	+	1219.48	1219.92	1089.9	745.128	637.446	670.233	-0.781088	6.79451e-25	6.39186e-23	apoptotic peptidase activating factor 1	http://www.ncbi.nlm.nih.gov/gene/?term=317
KIF1C	protein_coding	chr17:4901243-4931694	+	2339.23	2691.3	3010.31	4616.8	4569.77	5008.04	0.819685	7.48315e-25	7.02487e-23	kinesin family member 1C	http://www.ncbi.nlm.nih.gov/gene/?term=10749
STS	protein_coding	chrX:7065293-7272684	+	1834.18	1650.3	1573.51	985.173	1052.1	1049.49	-0.711955	7.56787e-25	7.08948e-23	steroid sulfatase	http://www.ncbi.nlm.nih.gov/gene/?term=412
H2AFV	protein_coding	chr7:44866488-44887725	-	3699.28	3520.81	3637.22	2608.45	2557.51	2551.06	-0.492417	8.03106e-25	7.50761e-23	H2A histone family member V	http://www.ncbi.nlm.nih.gov/gene/?term=94239
ITGA3	protein_coding	chr17:48133332-48167849	+	10536.1	10659.1	10173.5	7632.33	7710.89	7365.87	-0.465932	8.81002e-25	8.21857e-23	integrin subunit alpha 3	http://www.ncbi.nlm.nih.gov/gene/?term=3675
RPL26L1	protein_coding	chr5:172385732-172396774	+	862.13	959.374	1021.15	1505.26	1532.68	1562.65	0.693407	8.89438e-25	8.27995e-23	ribosomal protein L26 like 1	http://www.ncbi.nlm.nih.gov/gene/?term=51121
WNT5A	protein_coding	chr3:55499743-55521670	-	7656.62	7805.66	6921.3	4934.86	5140.23	4947.27	-0.575163	1.16823e-24	1.08526e-22	Wnt family member 5A	http://www.ncbi.nlm.nih.gov/gene/?term=7474
SMOX	protein_coding	chr20:4129426-4168394	+	1226.19	1277.9	1205.43	827.144	796.209	808.996	-0.608584	1.18177e-24	1.09556e-22	spermine oxidase	http://www.ncbi.nlm.nih.gov/gene/?term=54498
MAMLD1	protein_coding	chrX:149531545-149682448	+	723.791	688.027	682.465	361.065	420.8	422.738	-0.797745	1.21618e-24	1.12512e-22	mastermind like domain containing 1	http://www.ncbi.nlm.nih.gov/gene/?term=10046
CTXN1	protein_coding	chr19:7989381-7991051	-	581.396	539.483	634.394	331.057	289.414	321.144	-0.898854	1.36265e-24	1.25801e-22	cortexin 1	http://www.ncbi.nlm.nih.gov/gene/?term=404217
ERFE	protein_coding	chr2:239067649-239077531	+	125.833	134.704	123.632	33.0064	46.5117	45.4914	-1.61792	1.4333e-24	1.3205e-22	erythroferrone	http://www.ncbi.nlm.nih.gov/gene/?term=151176
SRP19	protein_coding	chr5:112196885-112228776	+	756.893	766.695	772.579	1164.2	1136.14	1176.76	0.598233	1.46668e-24	1.34846e-22	signal recognition particle 19	http://www.ncbi.nlm.nih.gov/gene/?term=6728
PNRC2	protein_coding	chr1:24286301-24289952	+	3068.25	3064.87	2864.81	2068.36	1976.86	2100.13	-0.54985	1.50643e-24	1.3791e-22	proline rich nuclear receptor coactivator 2	http://www.ncbi.nlm.nih.gov/gene/?term=55629
TFEB	protein_coding	chr6:41651716-41703997	-	496.298	423.517	453.874	253.043	225.644	233.334	-0.946862	1.51059e-24	1.3791e-22	transcription factor EB	http://www.ncbi.nlm.nih.gov/gene/?term=7942
FAM173B	protein_coding	chr5:10225619-10250021	-	434.382	419.67	437.988	682.12	746.543	708.296	0.725562	1.51068e-24	1.3791e-22	family with sequence similarity 173 member B	http://www.ncbi.nlm.nih.gov/gene/?term=134145
CDCP1	protein_coding	chr3:45123766-45187914	-	5590.63	5939.05	5549.46	3480.61	3595.52	4006.9	-0.623976	1.51237e-24	1.3791e-22	CUB domain containing protein 1	http://www.ncbi.nlm.nih.gov/gene/?term=64866
SERPINE1	protein_coding	chr7:100770370-100782547	+	6921.05	8746.65	7171.86	4267.74	3975.98	4498.05	-0.841965	1.59823e-24	1.45442e-22	serpin family E member 1	http://www.ncbi.nlm.nih.gov/gene/?term=5054
RNF24	protein_coding	chr20:3907956-3996238	-	2205.05	2003.23	1807.14	1164.2	1228.12	1185.42	-0.74912	1.66063e-24	1.50813e-22	ring finger protein 24	http://www.ncbi.nlm.nih.gov/gene/?term=11237
PTPN12	protein_coding	chr7:77166773-77269388	+	2366.73	2348.19	2469.53	1653.29	1696.53	1631.89	-0.528405	1.72594e-24	1.56426e-22	protein tyrosine phosphatase, non-receptor type 12	http://www.ncbi.nlm.nih.gov/gene/?term=5782
ENSG00000272405.1	antisense	chr1:156611458-156614679	-	837.227	819.701	882.481	1625.28	1612.49	1321.16	0.8441	1.74399e-24	1.57585e-22	None	http://asia.ensembl.org/Homo_sapiens/Gene/Idhistory?g=ENSG00000272405
IGSF9B	protein_coding	chr11:133778520-133826649	-	445.454	416.827	344.92	192.032	153.843	168.644	-1.2292	1.7458e-24	1.57585e-22	immunoglobulin superfamily member 9B	http://www.ncbi.nlm.nih.gov/gene/?term=22997
PHLDB2	protein_coding	chr3:111451327-111695364	+	7257.7	6939.62	6169.14	4344.76	4471.52	4262.45	-0.638766	1.82796e-24	1.64668e-22	pleckstrin homology like domain family B member 2	http://www.ncbi.nlm.nih.gov/gene/?term=90102
PTPN11	protein_coding	chr12:112856702-112947722	+	4116.62	4437.98	4731.11	6621.15	6563.7	6587.37	0.573271	1.84713e-24	1.66059e-22	protein tyrosine phosphatase, non-receptor type 11	http://www.ncbi.nlm.nih.gov/gene/?term=5781
MITF	protein_coding	chr3:69788586-70017488	+	2498.71	2464.2	2505.01	3584.62	3591.38	3392.13	0.501015	1.97898e-24	1.77555e-22	melanogenesis associated transcription factor	http://www.ncbi.nlm.nih.gov/gene/?term=4286
DHX37	protein_coding	chr12:125431370-125473667	-	839.265	828.587	851.596	1264.22	1240.35	1329.22	0.605197	2.27821e-24	2.03992e-22	DEAH-box helicase 37	http://www.ncbi.nlm.nih.gov/gene/?term=57647
KMO	protein_coding	chr1:241695434-241758949	+	641.102	688.024	765.6	1291.22	1342.37	1135.29	0.846738	2.44727e-24	2.1869e-22	kynurenine 3-monooxygenase	http://www.ncbi.nlm.nih.gov/gene/?term=8564
ADI1	protein_coding	chr2:3501690-3523350	-	1306.66	1368.3	1347.62	912.158	865.019	893.769	-0.590942	2.57634e-24	2.29763e-22	acireductone dioxygenase 1	http://www.ncbi.nlm.nih.gov/gene/?term=55256
FAM103A2P	pseudogene	chr6:166999006-167000173	-	171	158.247	148.542	56.01	52.6375	67.6269	-1.43653	2.68485e-24	2.38962e-22	family with sequence similarity 103 member A2, pseudogene	http://www.ncbi.nlm.nih.gov/gene/?term=353267
SH3PXD2A	protein_coding	chr10:105353784-105615164	-	1773.4	1665.01	1738.84	2525.44	2663.63	2455.9	0.562494	2.76634e-24	2.45725e-22	SH3 and PX domains 2A	http://www.ncbi.nlm.nih.gov/gene/?term=9644
NLGN2	protein_coding	chr17:7311502-7323183	+	1256.01	1350.65	1303.59	852.149	842.744	874.55	-0.606147	2.94346e-24	2.60938e-22	neuroligin 2	http://www.ncbi.nlm.nih.gov/gene/?term=57555
HKDC1	protein_coding	chr10:70980059-71027315	+	3489.02	3416.67	3421.71	4888.85	4932.95	5471.21	0.566327	3.17448e-24	2.8086e-22	hexokinase domain containing 1	http://www.ncbi.nlm.nih.gov/gene/?term=80201
LAPTM4A	protein_coding	chr2:20232411-20251789	-	3086.23	3056.97	2923.33	2112.37	2072.94	2166.94	-0.513074	3.4083e-24	3.00949e-22	lysosomal protein transmembrane 4 alpha	http://www.ncbi.nlm.nih.gov/gene/?term=9741
TOMM22	protein_coding	chr22:39077954-39080765	+	619.679	594.518	723.7	1076.19	1101.72	1153.24	0.780329	3.71372e-24	3.2727e-22	translocase of outer mitochondrial membrane 22	http://www.ncbi.nlm.nih.gov/gene/?term=56993
NFIC	protein_coding	chr19:3359561-3469215	+	3154.7	3424.6	3555.5	2234.39	2242.88	2305.87	-0.579693	3.78514e-24	3.32906e-22	nuclear factor I C	http://www.ncbi.nlm.nih.gov/gene/?term=4782
CA12	protein_coding	chr15:63613577-63674365	-	784.526	884.845	762.718	458.08	439.125	491.577	-0.808318	3.82792e-24	3.35478e-22	carbonic anhydrase 12	http://www.ncbi.nlm.nih.gov/gene/?term=771
SPTBN1	protein_coding	chr2:54683454-54898583	+	19417.9	19391.5	18234.3	12603.2	13174.9	13843.2	-0.525775	3.82943e-24	3.35478e-22	spectrin beta, non-erythrocytic 1	http://www.ncbi.nlm.nih.gov/gene/?term=6711
VOPP1	protein_coding	chr7:55538301-55640213	-	852.92	1011.51	1078.89	1701.3	1694.53	1661.55	0.780101	4.67244e-24	4.08527e-22	vesicular, overexpressed in cancer, prosurvival protein 1	http://www.ncbi.nlm.nih.gov/gene/?term=81552
HIST1H2BK	protein_coding	chr6:27106072-27114637	-	3042.59	2890.83	2731.88	4388.76	4632.31	4153.57	0.604799	4.80372e-24	4.19183e-22	histone cluster 1 H2B family member k	http://www.ncbi.nlm.nih.gov/gene/?term=85236
RAPGEF2	protein_coding	chr4:160188998-160281302	+	1395.02	1366.3	1315.67	1954.34	1992.96	1950.94	0.53331	5.75384e-24	5.01112e-22	Rap guanine nucleotide exchange factor 2	http://www.ncbi.nlm.nih.gov/gene/?term=9693
TMEM170A	protein_coding	chr16:75477142-75498635	-	614.112	632.089	594.45	369.064	380.345	348.034	-0.745088	5.81533e-24	5.0548e-22	transmembrane protein 170A	http://www.ncbi.nlm.nih.gov/gene/?term=124491
TMEM9B	protein_coding	chr11:8968748-8986558	-	845.625	798.016	900.688	468.083	493.708	536.018	-0.765175	6.37392e-24	5.52956e-22	TMEM9 domain family member B	http://www.ncbi.nlm.nih.gov/gene/?term=56674
COL9A2	protein_coding	chr1:40766163-40782939	-	23.3187	18.6214	34.5423	116.019	87.0804	110.137	2.0226	6.84555e-24	5.92719e-22	collagen type IX alpha 2 chain	http://www.ncbi.nlm.nih.gov/gene/?term=1298
ADAMTS1	protein_coding	chr21:28208606-28217728	-	461.375	546.663	507.843	844.15	973.193	1045.7	0.916765	7.44252e-24	6.43158e-22	ADAM metallopeptidase with thrombospondin type 1 motif 1	http://www.ncbi.nlm.nih.gov/gene/?term=9510
PTGFRN	protein_coding	chr1:117452545-117532980	+	4864.92	4651.26	4456.4	6540.14	6777.11	6508	0.505016	7.54831e-24	6.51038e-22	prostaglandin F2 receptor inhibitor	http://www.ncbi.nlm.nih.gov/gene/?term=5738
DUSP4	protein_coding	chr8:29190579-29208267	-	5157.11	5244.02	5101.1	3589.63	3756.3	3811.37	-0.474526	7.92772e-24	6.82442e-22	dual specificity phosphatase 4	http://www.ncbi.nlm.nih.gov/gene/?term=1846
RHOBTB3	protein_coding	chr5:95066850-95132071	+	1169.77	1096.9	1102.36	520.093	554.47	691.13	-0.932172	8.00517e-24	6.87782e-22	Rho related BTB domain containing 3	http://www.ncbi.nlm.nih.gov/gene/?term=22836
ENSA	protein_coding	chr1:150594599-150602098	-	2586.82	2663.74	2808.91	3767.66	4149.77	4025.67	0.567044	8.07808e-24	6.92711e-22	endosulfine alpha	http://www.ncbi.nlm.nih.gov/gene/?term=2029
SPAG9	protein_coding	chr17:49039535-49198226	-	5821.26	5544.81	4992.18	3292.57	3498.33	3627.74	-0.650713	8.37324e-24	7.16643e-22	sperm associated antigen 9	http://www.ncbi.nlm.nih.gov/gene/?term=9043
CFAP20	protein_coding	chr16:58147492-58163329	-	901.519	878.72	887.269	563.098	502.904	578.533	-0.697874	8.66549e-24	7.39231e-22	cilia and flagella associated protein 20	http://www.ncbi.nlm.nih.gov/gene/?term=29105
FAM63B	protein_coding	chr15:59063391-59154099	+	1218.32	1234.73	1029.24	677.117	626.296	681.533	-0.810384	8.67031e-24	7.39231e-22	None	http://www.ncbi.nlm.nih.gov/gene/?term=FAM63B
CHST14	protein_coding	chr15:40763160-40765357	+	434.989	492.493	514.839	823.143	825.493	780.624	0.750583	8.74342e-24	7.44042e-22	carbohydrate sulfotransferase 14	http://www.ncbi.nlm.nih.gov/gene/?term=113189
ABCC2	protein_coding	chr10:101542355-101611949	+	1436.88	1342.71	1226.13	2117.37	2266.03	2052	0.684644	8.8697e-24	7.5335e-22	ATP binding cassette subfamily C member 2	http://www.ncbi.nlm.nih.gov/gene/?term=1244
AZI2	protein_coding	chr3:28363844-28390618	-	1381.78	1468.58	1442.77	949.165	981.271	927.935	-0.586943	9.86721e-24	8.3648e-22	5-azacytidine induced 2	http://www.ncbi.nlm.nih.gov/gene/?term=64343
NOL6	protein_coding	chr9:33461351-33473941	-	1281.39	1335.82	1374.06	1920.33	1919.15	1976.14	0.542342	1.00592e-23	8.51138e-22	nucleolar protein 6	http://www.ncbi.nlm.nih.gov/gene/?term=65083
VCL	protein_coding	chr10:75757872-75879918	+	13572.2	13936.1	14570.8	9274.62	9395.4	10237.1	-0.541781	1.01651e-23	8.58468e-22	vinculin	http://www.ncbi.nlm.nih.gov/gene/?term=7414
PDCD11	protein_coding	chr10:105156412-105206019	+	2074.6	2352.27	2387.31	3466.6	3457.94	3768.62	0.649598	1.11456e-23	9.39497e-22	programmed cell death 11	http://www.ncbi.nlm.nih.gov/gene/?term=22984
SULF2	protein_coding	chr20:46286150-46415360	-	2083.24	2118.31	1978.52	1437.25	1417.34	1385.93	-0.542887	1.17149e-23	9.85623e-22	sulfatase 2	http://www.ncbi.nlm.nih.gov/gene/?term=55959
RABL6	protein_coding	chr9:139702374-139735639	+	4440.04	4648.25	5197.16	7301.27	7204.09	7183.29	0.602115	1.19065e-23	9.99857e-22	RAB, member RAS oncogene family like 6	http://www.ncbi.nlm.nih.gov/gene/?term=55684
TMBIM4	protein_coding	chr12:66530716-66563852	-	836.825	792.223	775.63	498.087	515.904	476.319	-0.689082	1.23557e-23	1.03563e-21	transmembrane BAX inhibitor motif containing 4	http://www.ncbi.nlm.nih.gov/gene/?term=51643
NPTXR	protein_coding	chr22:39214456-39240017	-	716.048	676.317	583.589	361.063	363.167	342.664	-0.887801	1.29828e-23	1.08615e-21	neuronal pentraxin receptor	http://www.ncbi.nlm.nih.gov/gene/?term=23467
MAP2K6	protein_coding	chr17:67410838-67550002	+	7993.76	6998.5	6177.53	4016.7	4198.31	3729.55	-0.825573	1.48772e-23	1.2423e-21	mitogen-activated protein kinase kinase 6	http://www.ncbi.nlm.nih.gov/gene/?term=5608
ZDHHC2	protein_coding	chr8:17013836-17080241	+	1226.17	1265.1	1210.9	711.125	754.727	834.812	-0.686628	1.55246e-23	1.29179e-21	zinc finger DHHC-type containing 2	http://www.ncbi.nlm.nih.gov/gene/?term=51201
LAMTOR2	protein_coding	chr1:156024517-156028301	+	978.786	952.405	1006.11	644.111	614.063	557.177	-0.693816	1.55278e-23	1.29179e-21	late endosomal/lysosomal adaptor, MAPK and MTOR activator 2	http://www.ncbi.nlm.nih.gov/gene/?term=28956
ME1	protein_coding	chr6:83920108-84140938	-	411.489	449.255	446.134	703.123	698.089	751.377	0.718565	1.63573e-23	1.35827e-21	malic enzyme 1	http://www.ncbi.nlm.nih.gov/gene/?term=4199
VGF	protein_coding	chr7:100805790-100808852	-	120.832	141.569	148.46	44.0079	51.5706	44.5917	-1.55077	1.65171e-23	1.36898e-21	VGF nerve growth factor inducible	http://www.ncbi.nlm.nih.gov/gene/?term=7425
HSPA5	protein_coding	chr9:127997127-128003666	-	66661.6	70917.3	62584.8	95211.6	95980.9	97851.7	0.530119	1.66116e-23	1.37426e-21	heat shock protein family A (Hsp70) member 5	http://www.ncbi.nlm.nih.gov/gene/?term=3309
SLC7A1	protein_coding	chr13:30083551-30169825	-	2886.11	3151.39	3118.94	4319.75	4487.71	4329.14	0.520417	1.72798e-23	1.42689e-21	solute carrier family 7 member 1	http://www.ncbi.nlm.nih.gov/gene/?term=6541
TGM2	protein_coding	chr20:36755789-36794980	-	1695.36	1683.78	1667.7	1120.2	1172.5	1177.79	-0.540217	1.89284e-23	1.56014e-21	transglutaminase 2	http://www.ncbi.nlm.nih.gov/gene/?term=7052
FADS1	protein_coding	chr11:61567097-61584529	-	10828.8	10471.2	10788.7	7677.34	7296.24	7953.59	-0.485045	2.2467e-23	1.84839e-21	fatty acid desaturase 1	http://www.ncbi.nlm.nih.gov/gene/?term=3992
ENSG00000225339.2	lincRNA	chr6:34247456-34254545	+	1738.75	1770.32	1702.52	2424.42	2446.23	2537.98	0.507512	2.29425e-23	1.88403e-21	None	http://asia.ensembl.org/Homo_sapiens/Gene/Idhistory?g=ENSG00000225339
SLC1A1	protein_coding	chr9:4490427-4587469	+	2949.77	2879.05	2737.48	1988.35	2025.31	1916.17	-0.530189	2.68076e-23	2.19739e-21	solute carrier family 1 member 1	http://www.ncbi.nlm.nih.gov/gene/?term=6505
IST1	protein_coding	chr16:71928311-71964542	+	3528.12	3562.24	3348.5	2490.43	2485.66	2455.64	-0.489886	2.78471e-23	2.27841e-21	IST1, ESCRT-III associated factor	http://www.ncbi.nlm.nih.gov/gene/?term=9798
N4BP3	protein_coding	chr5:177540556-177553107	+	837.547	905.334	914.649	524.092	510.956	579.453	-0.719923	2.92099e-23	2.38553e-21	NEDD4 binding protein 3	http://www.ncbi.nlm.nih.gov/gene/?term=23138
E2F2	protein_coding	chr1:23832920-23857712	-	657	554.186	632.857	350.06	296.513	335.971	-0.907935	3.02923e-23	2.46941e-21	E2F transcription factor 2	http://www.ncbi.nlm.nih.gov/gene/?term=1870
MPP5	protein_coding	chr14:67708012-67802778	+	1400.75	1464.62	1456.27	2017.35	2084.02	2094.93	0.519373	3.29462e-23	2.68084e-21	membrane palmitoylated protein 5	http://www.ncbi.nlm.nih.gov/gene/?term=64398
MTRR	protein_coding	chr5:7869217-7901237	+	2787.32	2759.08	2831.71	1932.34	1949.51	2047.02	-0.499118	3.50815e-23	2.8494e-21	5-methyltetrahydrofolate-homocysteine methyltransferase reductase	http://www.ncbi.nlm.nih.gov/gene/?term=4552
TRAPPC10	protein_coding	chr21:45432206-45526433	+	1180.47	1160.87	1113.81	779.135	724.41	756.992	-0.61148	3.85049e-23	3.12177e-21	trafficking protein particle complex 10	http://www.ncbi.nlm.nih.gov/gene/?term=7109
RAD23A	protein_coding	chr19:13056628-13064457	+	1598.27	1923.72	2012.01	3029.53	3199.85	3090.7	0.751596	3.91533e-23	3.16857e-21	RAD23 homolog A, nucleotide excision repair protein	http://www.ncbi.nlm.nih.gov/gene/?term=5886
PODXL	protein_coding	chr7:131185021-131241376	-	10633.6	10775.9	11074.2	7659.33	7413.58	8092.41	-0.487863	3.96308e-23	3.20141e-21	podocalyxin like	http://www.ncbi.nlm.nih.gov/gene/?term=5420
PPM1H	protein_coding	chr12:63037762-63328665	-	905.763	899.399	880.799	1345.23	1360.66	1287.44	0.572577	4.51331e-23	3.63929e-21	protein phosphatase, Mg2+/Mn2+ dependent 1H	http://www.ncbi.nlm.nih.gov/gene/?term=57460
TLN1	protein_coding	chr9:35697334-35732392	-	5608.76	5937.02	5877.6	7941.38	8203.56	7853.5	0.461795	4.80924e-23	3.87092e-21	talin 1	http://www.ncbi.nlm.nih.gov/gene/?term=7094
CPA3	protein_coding	chr3:148583043-148614878	+	2.14643	1.95471	5.49975	44.0074	37.4471	39.2608	3.582	4.96257e-23	3.9857e-21	carboxypeptidase A3	http://www.ncbi.nlm.nih.gov/gene/?term=1359
HEXIM1	protein_coding	chr17:43224684-43229468	+	3406.94	3458.93	3618.91	5121.89	5223.16	4770.63	0.527609	4.96972e-23	3.9857e-21	hexamethylene bisacetamide inducible 1	http://www.ncbi.nlm.nih.gov/gene/?term=10614
SMAD3	protein_coding	chr15:67358195-67487533	+	703.33	815.044	728.143	417.073	434.011	456.686	-0.780875	5.08799e-23	4.07323e-21	SMAD family member 3	http://www.ncbi.nlm.nih.gov/gene/?term=4088
ABALON	lncRNA	chr20:30309310-30311212	+	848.158	902.337	955.39	1367.24	1508.3	1400.75	0.659392	5.55645e-23	4.43374e-21	apoptotic BCL2L1-antisense long non-coding RNA	http://www.ncbi.nlm.nih.gov/gene/?term=103021294
DNAAF5	protein_coding	chr7:766338-826116	+	2710.37	2779.75	2842.63	1977.34	1960.63	2005.89	-0.487712	5.55821e-23	4.43374e-21	dynein axonemal assembly factor 5	http://www.ncbi.nlm.nih.gov/gene/?term=54919
LTBP4	protein_coding	chr19:41099072-41135725	+	3224.16	3419.72	3362.74	2423.42	2353.14	2300.99	-0.499679	5.68626e-23	4.52779e-21	latent transforming growth factor beta binding protein 4	http://www.ncbi.nlm.nih.gov/gene/?term=8425
HNRNPA2B1	protein_coding	chr7:26229556-26240413	-	27835.9	27705.1	27463.3	19623.4	18425.6	20607.6	-0.500906	5.78883e-23	4.60124e-21	heterogeneous nuclear ribonucleoprotein A2/B1	http://www.ncbi.nlm.nih.gov/gene/?term=3181
ZKSCAN5	protein_coding	chr7:99102267-99131445	+	692.563	728.393	726.894	1084.19	1098.65	1062.53	0.594942	6.6677e-23	5.29038e-21	zinc finger with KRAB and SCAN domains 5	http://www.ncbi.nlm.nih.gov/gene/?term=23660
EOGT	protein_coding	chr3:69024363-69063045	-	734.548	683.015	764.134	427.075	404.736	459.745	-0.756922	6.78774e-23	5.37606e-21	EGF domain specific O-linked N-acetylglucosamine transferase	http://www.ncbi.nlm.nih.gov/gene/?term=285203
NRP1	protein_coding	chr10:33466419-33623833	-	1051.57	1016.32	1027.2	649.113	569.701	678.055	-0.706434	7.67377e-23	6.06704e-21	neuropilin 1	http://www.ncbi.nlm.nih.gov/gene/?term=8829
EXT2	protein_coding	chr11:44117099-44266980	+	2279.56	2160.47	2121.32	1515.26	1513.46	1532	-0.524292	9.20523e-23	7.26497e-21	exostosin glycosyltransferase 2	http://www.ncbi.nlm.nih.gov/gene/?term=2132
TFCP2	protein_coding	chr12:51487539-51566926	-	1088.07	1165.8	1192.89	1736.3	1658.19	1768.26	0.582052	9.68771e-23	7.63224e-21	transcription factor CP2	http://www.ncbi.nlm.nih.gov/gene/?term=7024
BCL2L1	protein_coding	chr20:30252255-30311802	-	2483.61	2730.64	2872.96	3958.69	4288.37	4080.99	0.607814	1.01245e-22	7.96225e-21	BCL2 like 1	http://www.ncbi.nlm.nih.gov/gene/?term=598
ROCK2	protein_coding	chr2:11319885-11485533	-	2646.82	2652.93	2728.63	3707.65	3612.7	3745.72	0.4627	1.01974e-22	8.00546e-21	Rho associated coiled-coil containing protein kinase 2	http://www.ncbi.nlm.nih.gov/gene/?term=9475
RBFOX2	protein_coding	chr22:36134783-36424585	-	3559.69	3490.44	3326.96	2507.44	2336	2409.99	-0.516343	1.09644e-22	8.5925e-21	RNA binding protein, fox-1 homolog 2	http://www.ncbi.nlm.nih.gov/gene/?term=23543
ZNF652	protein_coding	chr17:47366568-47439835	-	1220.42	1103.72	1156.4	1730.3	1755.21	1684.95	0.571425	1.13217e-22	8.85644e-21	zinc finger protein 652	http://www.ncbi.nlm.nih.gov/gene/?term=22834
STRA6	protein_coding	chr15:74471807-74502046	-	2590.14	2543.96	2191.02	1496.26	1572.04	1408.52	-0.709934	1.13409e-22	8.85644e-21	stimulated by retinoic acid 6	http://www.ncbi.nlm.nih.gov/gene/?term=64220
SLC16A3	protein_coding	chr17:80186282-80197375	+	5778.82	5748.15	6208.45	4136.72	3953.67	4270.33	-0.521079	1.17874e-22	9.18906e-21	solute carrier family 16 member 3	http://www.ncbi.nlm.nih.gov/gene/?term=9123
CREB1	protein_coding	chr2:208394616-208470713	+	1629.65	1613.05	1511.02	868.154	980.283	1050.01	-0.713772	1.21311e-22	9.44045e-21	cAMP responsive element binding protein 1	http://www.ncbi.nlm.nih.gov/gene/?term=1385
TMEM65	protein_coding	chr8:125323159-125384940	-	660.898	735.379	668.932	393.068	345.095	421.466	-0.832839	1.32672e-22	1.03065e-20	transmembrane protein 65	http://www.ncbi.nlm.nih.gov/gene/?term=157378
PDIA5	protein_coding	chr3:122785856-122880953	+	738.129	777.508	810.729	1193.21	1226.09	1147.49	0.615711	1.49938e-22	1.16276e-20	protein disulfide isomerase family A member 5	http://www.ncbi.nlm.nih.gov/gene/?term=10954
LAMB3	protein_coding	chr1:209788215-209825820	-	6707.24	6568.07	5966.76	3796.66	4433.95	3916.91	-0.663479	1.51005e-22	1.16901e-20	laminin subunit beta 3	http://www.ncbi.nlm.nih.gov/gene/?term=3914
ATPAF1	protein_coding	chr1:47100711-47134099	-	947.287	944.533	1031.66	637.11	583.798	620.18	-0.667706	1.54442e-22	1.19354e-20	ATP synthase mitochondrial F1 complex assembly factor 1	http://www.ncbi.nlm.nih.gov/gene/?term=64756
CITED4	protein_coding	chr1:41326728-41328018	-	862.716	867.886	930.123	1637.28	1511.42	1342.13	0.754967	1.61566e-22	1.24644e-20	Cbp/p300 interacting transactivator with Glu/Asp rich carboxy-terminal domain 4	http://www.ncbi.nlm.nih.gov/gene/?term=163732
TPRG1L	protein_coding	chr1:3541556-3546695	+	1224.83	1166.7	1179.65	802.14	772.956	810.95	-0.581496	1.73873e-22	1.33907e-20	tumor protein p63 regulated 1 like	http://www.ncbi.nlm.nih.gov/gene/?term=127262
KLHL15	protein_coding	chrX:24001833-24045303	-	709.724	635.906	616.56	393.068	380.397	377.545	-0.76816	1.83366e-22	1.40974e-20	kelch like family member 15	http://www.ncbi.nlm.nih.gov/gene/?term=80311
SH2B3	protein_coding	chr12:111843752-111889427	+	1226.49	1298.49	1330.12	712.126	759.795	859.062	-0.72644	1.93018e-22	1.47948e-20	SH2B adaptor protein 3	http://www.ncbi.nlm.nih.gov/gene/?term=10019
POM121C	protein_coding	chr7:75046060-75115565	-	1793.76	1787.95	1819.63	2548.44	2471.57	2658.74	0.507282	1.93101e-22	1.47948e-20	POM121 transmembrane nucleoporin C	http://www.ncbi.nlm.nih.gov/gene/?term=100101267
AGTRAP	protein_coding	chr1:11796142-11810828	+	1649.39	1758.5	1823.77	1194.21	1057.25	1044.76	-0.666536	1.95305e-22	1.4938e-20	angiotensin II receptor associated protein	http://www.ncbi.nlm.nih.gov/gene/?term=57085
IQGAP3	protein_coding	chr1:156495197-156542396	-	3713.26	3784.36	3670.99	2569.45	2334.06	2664.93	-0.561443	2.12222e-22	1.62041e-20	IQ motif containing GTPase activating protein 3	http://www.ncbi.nlm.nih.gov/gene/?term=128239
POLR2D	protein_coding	chr2:128603840-128615729	-	908.328	953.447	1001.02	1421.25	1639.78	1513.06	0.675423	2.21592e-22	1.68906e-20	RNA polymerase II subunit D	http://www.ncbi.nlm.nih.gov/gene/?term=5433
WDR76	protein_coding	chr15:44119112-44160617	+	1336.39	1412.52	1433.2	893.156	880.207	967.546	-0.610266	2.64129e-22	2.00986e-20	WD repeat domain 76	http://www.ncbi.nlm.nih.gov/gene/?term=79968
JAG1	protein_coding	chr20:10618332-10654694	-	387.86	397.164	365.588	201.036	216.477	215.155	-0.862035	2.68582e-22	2.04026e-20	jagged 1	http://www.ncbi.nlm.nih.gov/gene/?term=182
CYP26B1	protein_coding	chr2:72356367-72374991	-	1301.84	1210.92	1218.06	806.141	834.61	835.392	-0.59091	2.73685e-22	2.07549e-20	cytochrome P450 family 26 subfamily B member 1	http://www.ncbi.nlm.nih.gov/gene/?term=56603
RIPK4	protein_coding	chr21:43159529-43187249	-	417.423	398.04	415.511	238.04	218.502	182.929	-0.943381	3.12812e-22	2.36818e-20	receptor interacting serine/threonine kinase 4	http://www.ncbi.nlm.nih.gov/gene/?term=54101
IVNS1ABP	protein_coding	chr1:185265520-185286461	-	2546.09	2896.81	2966.14	4297.75	4164.05	4228.3	0.59327	3.82271e-22	2.88913e-20	influenza virus NS1A binding protein	http://www.ncbi.nlm.nih.gov/gene/?term=10625
S100A4	protein_coding	chr1:153516095-153518282	-	8539.31	8307.77	8371.45	6229.08	6268.24	5837.17	-0.459796	4.20431e-22	3.17216e-20	S100 calcium binding protein A4	http://www.ncbi.nlm.nih.gov/gene/?term=6275
POM121	protein_coding	chr7:72349906-72421979	+	2221.8	2190.93	2248.52	3076.54	3059.28	3012.31	0.457607	4.38554e-22	3.30331e-20	POM121 transmembrane nucleoporin	http://www.ncbi.nlm.nih.gov/gene/?term=9883
TUBA4A	protein_coding	chr2:220114433-220119330	-	3754.42	3820.75	3650.17	2494.44	2518.09	2757.09	-0.530918	4.40437e-22	3.3119e-20	tubulin alpha 4a	http://www.ncbi.nlm.nih.gov/gene/?term=7277
MFSD6	protein_coding	chr2:191273081-191367041	+	910.248	774.455	753.579	464.081	458.303	472.775	-0.804531	4.53179e-22	3.40197e-20	major facilitator superfamily domain containing 6	http://www.ncbi.nlm.nih.gov/gene/?term=54842
ACTR6	protein_coding	chr12:100593865-100618202	+	855.499	943.723	908.013	545.096	541.29	599.655	-0.683883	5.13778e-22	3.8504e-20	ARP6 actin related protein 6 homolog	http://www.ncbi.nlm.nih.gov/gene/?term=64431
EPDR1	protein_coding	chr7:37960163-37991543	+	1043.43	1039.89	1114.93	1535.27	1566.05	1570.17	0.545813	5.21293e-22	3.90016e-20	ependymin related 1	http://www.ncbi.nlm.nih.gov/gene/?term=54749
TMTC1	protein_coding	chr12:29653746-29937692	-	4372.26	4209.98	3848.54	2683.47	2804.33	2872.99	-0.571979	5.34636e-22	3.99329e-20	transmembrane and tetratricopeptide repeat containing 1	http://www.ncbi.nlm.nih.gov/gene/?term=83857
LINC00667	lncRNA	chr18:5238099-5246507	+	864.591	882.736	833.956	1243.22	1317.14	1276.57	0.572172	5.47731e-22	4.08426e-20	long intergenic non-protein coding RNA 667	http://www.ncbi.nlm.nih.gov/gene/?term=339290
MECOM	protein_coding	chr3:168801287-169381563	-	372.665	358.847	295.738	150.026	170.891	132.918	-1.17682	5.66392e-22	4.21636e-20	MDS1 and EVI1 complex locus	http://www.ncbi.nlm.nih.gov/gene/?term=2122
KLF5	protein_coding	chr13:73629114-73651680	+	5667.41	5898.8	5094.49	3161.55	3728.85	3463.82	-0.686148	5.69449e-22	4.23205e-20	Kruppel like factor 5	http://www.ncbi.nlm.nih.gov/gene/?term=688
ARNTL2	protein_coding	chr12:27485787-27578746	+	4323.25	4032.08	3493.42	2411.42	2505.85	2388.94	-0.697281	5.9014e-22	4.37853e-20	aryl hydrocarbon receptor nuclear translocator like 2	http://www.ncbi.nlm.nih.gov/gene/?term=56938
S100A16	protein_coding	chr1:153579359-153585644	-	7179.44	7189.13	7875.63	5313.92	5169.65	5241.9	-0.500484	6.09578e-22	4.51523e-20	S100 calcium binding protein A16	http://www.ncbi.nlm.nih.gov/gene/?term=140576
PRSS23	protein_coding	chr11:86502101-86663952	+	9508.35	9095.12	8872.48	6584.15	6833.75	6473.1	-0.465892	6.1635e-22	4.55782e-20	protease, serine 23	http://www.ncbi.nlm.nih.gov/gene/?term=11098
CDT1	protein_coding	chr16:88870186-88875666	+	1463.14	1493.06	1566.16	873.153	804.427	1007.3	-0.752577	6.78491e-22	5.00903e-20	chromatin licensing and DNA replication factor 1	http://www.ncbi.nlm.nih.gov/gene/?term=81620
SLC5A3	protein_coding	chr21:35445823-35478561	+	1432.06	1768.58	1600.55	907.159	932.776	991.993	-0.761845	6.81375e-22	5.02202e-20	solute carrier family 5 member 3	http://www.ncbi.nlm.nih.gov/gene/?term=6526
FOXL1	protein_coding	chr16:86612115-86615304	+	1069.9	1142.27	1086.3	708.122	607.14	713.16	-0.701572	7.21564e-22	5.30945e-20	forkhead box L1	http://www.ncbi.nlm.nih.gov/gene/?term=2300
NCEH1	protein_coding	chr3:172348435-172429008	-	1816.03	1877.47	1822.91	1187.21	1240.32	1320.59	-0.557848	7.9606e-22	5.84796e-20	neutral cholesterol ester hydrolase 1	http://www.ncbi.nlm.nih.gov/gene/?term=57552
SPRY4	protein_coding	chr5:141689992-141704620	-	1032.74	1017.29	1069.83	609.107	622.229	710.732	-0.684539	8.16535e-22	5.98851e-20	sprouty RTK signaling antagonist 4	http://www.ncbi.nlm.nih.gov/gene/?term=81848
MT1E	protein_coding	chr16:56659585-56661024	+	584.212	648.707	741.732	1109.19	1113.85	1130.14	0.762595	8.19296e-22	5.99889e-20	metallothionein 1E	http://www.ncbi.nlm.nih.gov/gene/?term=4493
SMIM13	protein_coding	chr6:11094266-11138971	+	1072.84	1101.94	1038.49	678.119	682.91	738.596	-0.613927	9.93205e-22	7.26033e-20	small integral membrane protein 13	http://www.ncbi.nlm.nih.gov/gene/?term=221710
TGM1	protein_coding	chr14:24718320-24732416	-	110.223	129.782	132.189	259.045	243.848	259.67	1.03137	1.08154e-21	7.8931e-20	transglutaminase 1	http://www.ncbi.nlm.nih.gov/gene/?term=7051
VSIG10	protein_coding	chr12:118501398-118541810	-	1843.21	1825.35	1743.57	1292.22	1189.76	1179.29	-0.563268	1.17387e-21	8.55298e-20	V-set and immunoglobulin domain containing 10	http://www.ncbi.nlm.nih.gov/gene/?term=54621
CHML	protein_coding	chr1:241792166-241799232	-	3981.39	3805.9	3778.55	5168.9	5280.89	5272.58	0.443154	1.20415e-21	8.75928e-20	CHM like, Rab escort protein 2	http://www.ncbi.nlm.nih.gov/gene/?term=1122
RAC1	protein_coding	chr7:6414126-6443598	+	5226.98	5291.16	5373.43	6984.22	7239.49	7500.92	0.450906	1.30829e-21	9.50131e-20	Rac family small GTPase 1	http://www.ncbi.nlm.nih.gov/gene/?term=5879
AQP3	protein_coding	chr9:33441152-33447631	-	2086.35	1873.26	2184.8	1336.23	1336.41	1326.43	-0.619742	1.34816e-21	9.77492e-20	aquaporin 3 (Gill blood group)	http://www.ncbi.nlm.nih.gov/gene/?term=360
UQCRC2	protein_coding	chr16:21964385-21994981	+	3378.31	3429.47	3486.69	4639.81	4590.99	4837.62	0.450338	1.36684e-21	9.89426e-20	ubiquinol-cytochrome c reductase core protein II	http://www.ncbi.nlm.nih.gov/gene/?term=7385
TMEM51	protein_coding	chr1:15479028-15546976	+	368.078	382.349	405.123	220.038	205.4	216.252	-0.849447	1.37426e-21	9.93186e-20	transmembrane protein 51	http://www.ncbi.nlm.nih.gov/gene/?term=55092
BTG1	protein_coding	chr12:92534054-92539673	-	984.264	1144.45	902.884	537.094	561.476	586.031	-0.847454	1.43815e-21	1.03768e-19	BTG anti-proliferation factor 1	http://www.ncbi.nlm.nih.gov/gene/?term=694
KLF10	protein_coding	chr8:103661005-103668130	-	2377.69	2309.01	2036.91	1412.25	1311.23	1480.68	-0.677139	1.62949e-21	1.17384e-19	Kruppel like factor 10	http://www.ncbi.nlm.nih.gov/gene/?term=7071
PICALM	protein_coding	chr11:85668214-85780923	-	8859.6	9105.1	8233.23	5978.04	6024.51	6365.35	-0.512206	1.63491e-21	1.17585e-19	phosphatidylinositol binding clathrin assembly protein	http://www.ncbi.nlm.nih.gov/gene/?term=8301
SLC6A9	protein_coding	chr1:44462155-44497164	-	1404.86	1241.41	1137.99	776.134	716.294	707.453	-0.781894	1.68347e-21	1.20882e-19	solute carrier family 6 member 9	http://www.ncbi.nlm.nih.gov/gene/?term=6536
DCAF7	protein_coding	chr17:61627796-61671641	+	3517.52	3449.13	3408.11	4652.81	4648.61	4621.69	0.424582	1.86482e-21	1.33688e-19	DDB1 and CUL4 associated factor 7	http://www.ncbi.nlm.nih.gov/gene/?term=10238
OSBPL8	protein_coding	chr12:76745577-76953589	-	2796.89	2875.15	2784.62	1674.29	1752.27	2007.11	-0.638348	1.87265e-21	1.34034e-19	oxysterol binding protein like 8	http://www.ncbi.nlm.nih.gov/gene/?term=114882
RMI1	protein_coding	chr9:86595637-86618989	+	525.309	538.704	506.534	299.053	306.554	331.55	-0.744816	2.01017e-21	1.43647e-19	RecQ mediated genome instability 1	http://www.ncbi.nlm.nih.gov/gene/?term=80010
SMIM14	protein_coding	chr4:39548917-39640618	-	701.432	683.211	599.073	405.069	357.155	345.996	-0.838667	2.03137e-21	1.44929e-19	small integral membrane protein 14	http://www.ncbi.nlm.nih.gov/gene/?term=201895
OASL	protein_coding	chr12:121458095-121477045	-	12509.5	10701.1	10652.9	7112.24	7046.16	5961.9	-0.751022	2.12456e-21	1.51336e-19	2'-5'-oligoadenylate synthetase like	http://www.ncbi.nlm.nih.gov/gene/?term=8638
DFFA	protein_coding	chr1:10520588-10532613	-	1042.36	1033.99	1114.97	1519.27	1563.01	1575.41	0.54466	2.54754e-21	1.81176e-19	DNA fragmentation factor subunit alpha	http://www.ncbi.nlm.nih.gov/gene/?term=1676
ZNF503	protein_coding	chr10:77039484-77161652	-	1007.55	1136.5	973.443	496.089	569.563	635.331	-0.874061	2.71088e-21	1.92485e-19	zinc finger protein 503	http://www.ncbi.nlm.nih.gov/gene/?term=84858
GAPVD1	protein_coding	chr9:128024073-128129486	+	3319.94	3324.33	3226.8	2252.39	2262.14	2453.95	-0.502427	2.97927e-21	2.11206e-19	GTPase activating protein and VPS9 domains 1	http://www.ncbi.nlm.nih.gov/gene/?term=26130
IVD	protein_coding	chr15:40697686-40713512	+	1607.38	1556	1485.98	2173.38	2243.84	2189.48	0.507485	3.05195e-21	2.16015e-19	isovaleryl-CoA dehydrogenase	http://www.ncbi.nlm.nih.gov/gene/?term=3712
PPCS	protein_coding	chr1:42922012-42939052	+	690.163	703.842	658.959	411.072	387.547	450.128	-0.717191	3.3045e-21	2.33519e-19	phosphopantothenoylcysteine synthetase	http://www.ncbi.nlm.nih.gov/gene/?term=79717
HIP1	protein_coding	chr7:75162619-75368290	-	1963.86	1988.53	1911.52	1284.22	1244.44	1411.61	-0.573693	3.39678e-21	2.39661e-19	huntingtin interacting protein 1	http://www.ncbi.nlm.nih.gov/gene/?term=3092
RAP2C	protein_coding	chrX:131337052-131353508	-	849.49	774.457	811.029	1186.21	1257.45	1212.98	0.586941	3.66449e-21	2.58141e-19	RAP2C, member of RAS oncogene family	http://www.ncbi.nlm.nih.gov/gene/?term=57826
RABGGTB	protein_coding	chr1:76251879-76260775	+	1093.7	1293.72	1241.16	1838.32	1916.12	2069	0.681874	3.99668e-21	2.81097e-19	Rab geranylgeranyltransferase beta subunit	http://www.ncbi.nlm.nih.gov/gene/?term=5876
CDV3	protein_coding	chr3:133292434-133309118	+	3438.52	3551.42	3439.58	4624.81	4732.59	4916.06	0.452568	4.25762e-21	2.98979e-19	CDV3 homolog	http://www.ncbi.nlm.nih.gov/gene/?term=55573
ENSG00000272579.1	antisense	chr1:193059996-193060686	-	293.544	293.992	238.473	134.023	124.451	125.175	-1.10405	4.29728e-21	3.01289e-19	None	http://asia.ensembl.org/Homo_sapiens/Gene/Idhistory?g=ENSG00000272579
ZNF860	protein_coding	chr3:32023266-32033228	+	148.78	134.651	126.108	299.052	255.048	311.33	1.08017	4.32692e-21	3.02891e-19	zinc finger protein 860	http://www.ncbi.nlm.nih.gov/gene/?term=344787
LGALS3	protein_coding	chr14:55595935-55612148	+	5896.87	5757.04	5839.73	4302.75	4283.35	3926.72	-0.483263	4.58515e-21	3.1999e-19	galectin 3	http://www.ncbi.nlm.nih.gov/gene/?term=3958
ENSG00000273301.1	lincRNA	chr2:226563230-226568370	+	381.256	335.079	360.704	636.11	592.858	576.014	0.745546	4.58553e-21	3.1999e-19	None	http://asia.ensembl.org/Homo_sapiens/Gene/Idhistory?g=ENSG00000273301
BHLHE40	protein_coding	chr3:5021097-5026866	+	6328.14	6887.76	5574.89	3850.67	3927.3	4065.77	-0.665818	4.75167e-21	3.31065e-19	basic helix-loop-helix family member e40	http://www.ncbi.nlm.nih.gov/gene/?term=8553
SQSTM1	protein_coding	chr5:179233388-179265078	+	18126.3	18232.6	17289.7	12989.3	13545.1	12526.3	-0.457752	4.91887e-21	3.4218e-19	sequestosome 1	http://www.ncbi.nlm.nih.gov/gene/?term=8878
MTF1	protein_coding	chr1:38275239-38325292	-	717.321	686.111	635.295	1030.18	1214.88	1125.98	0.726047	4.99813e-21	3.47152e-19	metal regulatory transcription factor 1	http://www.ncbi.nlm.nih.gov/gene/?term=4520
EVA1C	protein_coding	chr21:33784000-33887710	+	983.631	919.02	888.485	610.106	603.936	557.02	-0.655012	5.09116e-21	3.53064e-19	eva-1 homolog C	http://www.ncbi.nlm.nih.gov/gene/?term=59271
CNTNAP1	protein_coding	chr17:40834632-40852011	+	1451.12	1506.99	1325.84	923.161	952.962	928.839	-0.61037	5.10583e-21	3.53531e-19	contactin associated protein 1	http://www.ncbi.nlm.nih.gov/gene/?term=8506
SRGN	protein_coding	chr10:70847202-70864567	+	5451.68	5277.39	5135.81	3805.66	3778.61	3972.46	-0.456989	5.23633e-21	3.62005e-19	serglycin	http://www.ncbi.nlm.nih.gov/gene/?term=5552
GLE1	protein_coding	chr9:131266971-131304580	+	1565.85	1685.8	1696.09	2412.42	2291.48	2379.14	0.517039	6.16237e-21	4.25365e-19	GLE1, RNA export mediator	http://www.ncbi.nlm.nih.gov/gene/?term=2733
MIB1	protein_coding	chr18:19321290-19450918	+	2563.88	2346.15	2462.77	1595.28	1478.18	1728.55	-0.618622	6.60904e-21	4.55492e-19	mindbomb E3 ubiquitin protein ligase 1	http://www.ncbi.nlm.nih.gov/gene/?term=57534
RAB2A	protein_coding	chr8:61429469-61536203	+	1385.75	1407.6	1377.92	1901.33	1975.78	2030.1	0.501847	6.86256e-21	4.72235e-19	RAB2A, member RAS oncogene family	http://www.ncbi.nlm.nih.gov/gene/?term=5862
NDUFB2	protein_coding	chr7:140396481-140406446	+	927.813	853.075	918.08	600.104	581.698	547.433	-0.641747	6.90107e-21	4.74154e-19	NADH:ubiquinone oxidoreductase subunit B2	http://www.ncbi.nlm.nih.gov/gene/?term=4708
BDNF	protein_coding	chr11:27676440-27743605	-	342.46	333.178	349.197	530.094	614.015	609.359	0.774077	7.32343e-21	5.02399e-19	brain derived neurotrophic factor	http://www.ncbi.nlm.nih.gov/gene/?term=627
ARID3A	protein_coding	chr19:926037-972816	+	672.786	751.027	763.183	1102.19	1209.86	1129.31	0.653044	7.94226e-21	5.44014e-19	AT-rich interaction domain 3A	http://www.ncbi.nlm.nih.gov/gene/?term=1820
IGFBP6	protein_coding	chr12:53491436-53496128	+	3079.45	3049.91	3534.75	2080.36	2070.8	1791.65	-0.701494	8.13217e-21	5.56168e-19	insulin like growth factor binding protein 6	http://www.ncbi.nlm.nih.gov/gene/?term=3489
CSNK1E	protein_coding	chr22:38686697-38714089	-	2889.87	2876.05	2942.06	2018.35	2136.61	2136.24	-0.469198	8.47061e-21	5.78427e-19	casein kinase 1 epsilon	http://www.ncbi.nlm.nih.gov/gene/?term=1454
OTUD4	protein_coding	chr4:146054802-146100832	-	2003.03	2171.53	1846.91	1310.23	1279.79	1327.3	-0.61996	8.78736e-21	5.99139e-19	OTU deubiquitinase 4	http://www.ncbi.nlm.nih.gov/gene/?term=54726
IL24	protein_coding	chr1:207070788-207077484	+	73.0091	95.4863	60.3389	2.0008	7.09228	17.7442	-3.08171	8.81173e-21	5.99884e-19	interleukin 24	http://www.ncbi.nlm.nih.gov/gene/?term=11009
SLC22A4	protein_coding	chr5:131630145-131679899	+	766.737	677.172	662.307	426.072	334.99	379.586	-0.884122	9.90974e-21	6.73606e-19	solute carrier family 22 member 4	http://www.ncbi.nlm.nih.gov/gene/?term=6583
ZSWIM8	protein_coding	chr10:75545382-75561556	+	3157.93	3088.44	2867.32	2068.36	2138.57	1895.31	-0.57825	1.06635e-20	7.22836e-19	zinc finger SWIM-type containing 8	http://www.ncbi.nlm.nih.gov/gene/?term=23053
TXNDC12	protein_coding	chr1:52485803-52521843	-	1518.77	1452.71	1512.81	2133.37	2095.16	2051.78	0.486031	1.06664e-20	7.22836e-19	thioredoxin domain containing 12	http://www.ncbi.nlm.nih.gov/gene/?term=51060
RBBP5	protein_coding	chr1:205055270-205091150	-	914.372	956.482	896.788	1372.24	1306.12	1385.56	0.554282	1.07929e-20	7.30298e-19	RB binding protein 5, histone lysine methyltransferase complex subunit	http://www.ncbi.nlm.nih.gov/gene/?term=5929
ZNF616	protein_coding	chr19:52616344-52643191	-	174.465	182.857	174.851	318.058	376.324	418.082	1.06293	1.08267e-20	7.31474e-19	zinc finger protein 616	http://www.ncbi.nlm.nih.gov/gene/?term=90317
TMEM263	protein_coding	chr12:107349500-107367815	+	2186.87	2235.28	2092.51	2953.51	3027.91	3035.41	0.469169	1.13199e-20	7.63642e-19	transmembrane protein 263	http://www.ncbi.nlm.nih.gov/gene/?term=90488
SF3B2	protein_coding	chr11:65819816-65836382	+	6301.44	6854.07	7155.99	9647.68	9490.5	10014.8	0.521129	1.14139e-20	7.6882e-19	splicing factor 3b subunit 2	http://www.ncbi.nlm.nih.gov/gene/?term=10992
ABLIM3	protein_coding	chr5:148521010-148640002	+	424.922	426.6	424.332	221.04	253.893	256.357	-0.803223	1.22118e-20	8.20393e-19	actin binding LIM protein family member 3	http://www.ncbi.nlm.nih.gov/gene/?term=22885
CTGF	protein_coding	chr6:132269316-132272518	-	213.853	232.952	252.72	504.086	432.032	416.087	0.949521	1.22164e-20	8.20393e-19	connective tissue growth factor	http://www.ncbi.nlm.nih.gov/gene/?term=1490
AMZ1	protein_coding	chr7:2719156-2804759	+	99.2202	90.4116	89.5674	33.0054	27.3213	24.4933	-1.71151	1.24784e-20	8.36729e-19	archaelysin family metallopeptidase 1	http://www.ncbi.nlm.nih.gov/gene/?term=155185
SH3D19	protein_coding	chr4:152041433-152149182	-	1351.25	1415.42	1497.29	2064.36	2094.12	2003.06	0.530406	1.25045e-20	8.37217e-19	SH3 domain containing 19	http://www.ncbi.nlm.nih.gov/gene/?term=152503
S100A6	protein_coding	chr1:153507076-153508717	-	9843.15	10009.2	10907.2	7390.29	7311.29	6922.82	-0.508443	1.26257e-20	8.44069e-19	S100 calcium binding protein A6	http://www.ncbi.nlm.nih.gov/gene/?term=6277
KIAA1217	protein_coding	chr10:23983675-24836777	+	250.789	283.162	269.184	500.087	520.922	438.501	0.861277	1.29317e-20	8.63232e-19	KIAA1217	http://www.ncbi.nlm.nih.gov/gene/?term=56243
ZNF248	protein_coding	chr10:38065454-38147012	-	361.107	321.359	323.558	568.099	577.621	532.571	0.739679	1.39236e-20	9.2805e-19	zinc finger protein 248	http://www.ncbi.nlm.nih.gov/gene/?term=57209
ELOA	protein_coding	chr1:24069856-24088549	+	1781.66	1923.62	2047.54	2834.49	2752.81	2940.81	0.567289	1.44939e-20	9.64622e-19	elongin A	http://www.ncbi.nlm.nih.gov/gene/?term=6924
ZNF41	protein_coding	chrX:47304577-47342668	-	363.878	390.255	395.051	604.105	625.18	603.374	0.672107	1.48422e-20	9.8633e-19	zinc finger protein 41	http://www.ncbi.nlm.nih.gov/gene/?term=7592
NGEF	protein_coding	chr2:233743396-233877951	-	313.43	377.558	365.49	174.03	162.933	193.686	-0.994337	1.74471e-20	1.15771e-18	neuronal guanine nucleotide exchange factor	http://www.ncbi.nlm.nih.gov/gene/?term=25791
MTMR12	protein_coding	chr5:32227113-32313114	-	1987.47	2071.06	2124.1	1349.24	1268.75	1473.05	-0.596202	1.81262e-20	1.20099e-18	myotubularin related protein 12	http://www.ncbi.nlm.nih.gov/gene/?term=54545
KIAA0825	protein_coding	chr5:93486556-93954309	-	110.994	123.934	99.0994	265.045	246.836	217.808	1.12834	2.02328e-20	1.33858e-18	KIAA0825	http://www.ncbi.nlm.nih.gov/gene/?term=285600
S100A3	protein_coding	chr1:153519809-153521734	-	199.902	238.045	183.134	88.0153	90.0282	84.8916	-1.23807	2.0947e-20	1.38377e-18	S100 calcium binding protein A3	http://www.ncbi.nlm.nih.gov/gene/?term=6274
OR51B4	protein_coding	chr11:5322244-5323176	-	27.705	44.2918	37.7225	101.018	127.407	111.375	1.62377	2.19608e-20	1.4486e-18	olfactory receptor family 51 subfamily B member 4	http://www.ncbi.nlm.nih.gov/gene/?term=79339
PNP	protein_coding	chr14:20937538-20946165	+	2499.84	2531.09	2497.65	1746.3	1732.03	1878.29	-0.491252	2.40616e-20	1.58483e-18	purine nucleoside phosphorylase	http://www.ncbi.nlm.nih.gov/gene/?term=4860
ZNF106	protein_coding	chr15:42704635-42783395	-	4279.8	4421.35	4162.37	3102.54	3187.74	3173.29	-0.442725	2.45492e-20	1.61456e-18	zinc finger protein 106	http://www.ncbi.nlm.nih.gov/gene/?term=64397
IPO5	protein_coding	chr13:98605929-98676550	+	8583.19	9005.72	9178.61	12151.1	11982.3	12983.3	0.471442	2.45903e-20	1.61489e-18	importin 5	http://www.ncbi.nlm.nih.gov/gene/?term=3843
HAL	protein_coding	chr12:96366440-96390143	-	144.527	154.472	95.5863	28.0053	38.4172	33.92	-1.97217	2.55361e-20	1.67453e-18	histidine ammonia-lyase	http://www.ncbi.nlm.nih.gov/gene/?term=3034
EPRS	protein_coding	chr1:220141942-220220000	-	9552.39	10071.3	9960.61	12855.2	13190.1	13314.5	0.411792	2.83258e-20	1.85473e-18	glutamyl-prolyl-tRNA synthetase	http://www.ncbi.nlm.nih.gov/gene/?term=2058
RICTOR	protein_coding	chr5:38938022-39074510	-	7656.32	7207.87	6896.59	5227.91	5270.75	5051.32	-0.484583	3.00435e-20	1.96432e-18	RPTOR independent companion of MTOR complex 2	http://www.ncbi.nlm.nih.gov/gene/?term=253260
P4HB	protein_coding	chr17:79801034-79818544	-	10699.1	11100.4	10804.6	14538.5	14429.4	14000.9	0.398244	3.06693e-20	2.00231e-18	prolyl 4-hydroxylase subunit beta	http://www.ncbi.nlm.nih.gov/gene/?term=5034
ENSG00000167355.3	processed_transcript	chr11:5326206-5526843	-	33.795	33.4259	30.3952	94.0174	102.214	134.085	1.75535	3.80262e-20	2.47899e-18	None	http://asia.ensembl.org/Homo_sapiens/Gene/Idhistory?g=ENSG00000167355
SLBP	protein_coding	chr4:1694458-1714468	-	1014.91	1030.1	1075.28	682.119	636.427	720.541	-0.614439	3.8495e-20	2.50588e-18	stem-loop binding protein	http://www.ncbi.nlm.nih.gov/gene/?term=7884
GSK3B	protein_coding	chr3:119540800-119813264	-	1797.13	1819.38	1918.79	2509.44	2649.51	2597.58	0.486231	3.99167e-20	2.59464e-18	glycogen synthase kinase 3 beta	http://www.ncbi.nlm.nih.gov/gene/?term=2932
POLD3	protein_coding	chr11:74303575-74354105	+	1537.63	1522.64	1392.37	958.168	978.301	1032.34	-0.584378	4.09789e-20	2.65981e-18	DNA polymerase delta 3, accessory subunit	http://www.ncbi.nlm.nih.gov/gene/?term=10714
USP14	protein_coding	chr18:158483-213739	+	3221.89	3363.69	3248.51	1954.34	2025.43	2360.06	-0.633512	4.15255e-20	2.69137e-18	ubiquitin specific peptidase 14	http://www.ncbi.nlm.nih.gov/gene/?term=9097
LYST	protein_coding	chr1:235824331-236047008	-	1233.43	1256.27	1172.02	793.139	778.032	860.457	-0.590512	4.24115e-20	2.74481e-18	lysosomal trafficking regulator	http://www.ncbi.nlm.nih.gov/gene/?term=1130
PYGO1	protein_coding	chr15:55831079-55881050	-	739.041	708.555	832.008	415.073	428.982	481.867	-0.782559	4.31156e-20	2.78633e-18	pygopus family PHD finger 1	http://www.ncbi.nlm.nih.gov/gene/?term=26108
PLPPR2	protein_coding	chr19:11466062-11476374	+	933.986	883.655	841.768	517.091	560.455	592.255	-0.671047	4.49952e-20	2.90078e-18	phospholipid phosphatase related 2	http://www.ncbi.nlm.nih.gov/gene/?term=64748
NEK10	protein_coding	chr3:27152394-27410951	-	51.5651	46.2247	30.8674	178.029	140.65	122.445	1.77852	4.50167e-20	2.90078e-18	NIMA related kinase 10	http://www.ncbi.nlm.nih.gov/gene/?term=152110
TGFB1	protein_coding	chr19:41836228-41859788	-	2604.71	2791.66	2650.04	1768.31	1694.65	1948	-0.572677	4.79767e-20	3.08705e-18	transforming growth factor beta 1	http://www.ncbi.nlm.nih.gov/gene/?term=7040
FAM220A	protein_coding	chr7:6369040-6388590	-	468.83	554.506	531.397	262.047	293.363	305.047	-0.854285	4.8312e-20	3.10415e-18	family with sequence similarity 220 member A	http://www.ncbi.nlm.nih.gov/gene/?term=84792
VAV3	protein_coding	chr1:108113782-108507545	-	95.8948	80.5809	74.0702	179.032	186.147	192.834	1.15754	5.01696e-20	3.21887e-18	vav guanine nucleotide exchange factor 3	http://www.ncbi.nlm.nih.gov/gene/?term=10451
PTK7	protein_coding	chr6:43044006-43129458	+	1527.47	1560.93	1553.96	1111.19	1086.55	1100.54	-0.493237	5.35642e-20	3.43172e-18	protein tyrosine kinase 7 (inactive)	http://www.ncbi.nlm.nih.gov/gene/?term=5754
KLHL13	protein_coding	chrX:117031776-117251303	-	1204.62	1107.68	1146.5	1682.29	1713.72	1611.9	0.534409	5.55697e-20	3.55511e-18	kelch like family member 13	http://www.ncbi.nlm.nih.gov/gene/?term=90293
VAV2	protein_coding	chr9:136627016-136857446	-	4523.91	4641.53	4356.09	3303.58	3343.55	3350.35	-0.435474	5.66899e-20	3.62158e-18	vav guanine nucleotide exchange factor 2	http://www.ncbi.nlm.nih.gov/gene/?term=7410
ACTR3	protein_coding	chr2:114647511-114719131	+	7355.56	7211.79	7320.1	4981.87	5123.12	5566.71	-0.482035	5.97529e-20	3.81179e-18	ARP3 actin related protein 3 homolog	http://www.ncbi.nlm.nih.gov/gene/?term=10096
ZNF605	protein_coding	chr12:133498019-133532892	-	438.051	384.286	362.555	652.114	652.524	649.958	0.723836	6.15842e-20	3.923e-18	zinc finger protein 605	http://www.ncbi.nlm.nih.gov/gene/?term=100289635
GPNMB	protein_coding	chr7:23286316-23314729	+	252.238	238.899	200.933	467.08	445.115	401.276	0.926148	6.63773e-20	4.2223e-18	glycoprotein nmb	http://www.ncbi.nlm.nih.gov/gene/?term=10457
VIM-AS1	lncRNA	chr10:17256238-17271984	-	3527.29	3564.14	3594.23	2650.46	2583.84	2700.27	-0.429613	6.93976e-20	4.40813e-18	VIM antisense RNA 1	http://www.ncbi.nlm.nih.gov/gene/?term=100507347
CYTB	protein_coding	chrM:14747-15887	+	65105.4	62681	62903.4	46793.1	48511.4	49337.6	-0.398736	7.3325e-20	4.65097e-18	cytochrome b	http://www.ncbi.nlm.nih.gov/gene/?term=4519
RAB23	protein_coding	chr6:57051790-57087112	-	1082.49	1104.83	1111.75	761.132	746.632	765.432	-0.537607	7.42532e-20	4.70316e-18	RAB23, member RAS oncogene family	http://www.ncbi.nlm.nih.gov/gene/?term=51715
TAGLN	protein_coding	chr11:117070040-117075508	+	81.7304	101.268	108.108	206.036	215.458	202.617	1.09559	7.52375e-20	4.75875e-18	transgelin	http://www.ncbi.nlm.nih.gov/gene/?term=6876
SRRM1	protein_coding	chr1:24969594-24999772	+	4189.99	4344.68	4101.42	3050.53	2984.47	3176.18	-0.456092	7.598e-20	4.7989e-18	serine and arginine repetitive matrix 1	http://www.ncbi.nlm.nih.gov/gene/?term=10250
SHC4	protein_coding	chr15:49115934-49255641	-	73.0347	71.7145	86.5305	22.0037	21.2436	19.1358	-1.88552	8.77119e-20	5.53205e-18	SHC adaptor protein 4	http://www.ncbi.nlm.nih.gov/gene/?term=399694
NISCH	protein_coding	chr3:52489524-52527088	+	2665.48	2484.76	2619.93	3536.62	3794.67	3554.18	0.48646	1.00403e-19	6.319e-18	nischarin	http://www.ncbi.nlm.nih.gov/gene/?term=11188
GTPBP4	protein_coding	chr10:1034349-1063708	+	2029.87	2106.4	2263.66	3071.54	3064.41	3428.11	0.579073	1.00472e-19	6.319e-18	GTP binding protein 4	http://www.ncbi.nlm.nih.gov/gene/?term=23560
STK3	protein_coding	chr8:99466859-99954799	-	418.595	443.398	398.718	648.113	686.873	654.276	0.658552	1.10313e-19	6.92811e-18	serine/threonine kinase 3	http://www.ncbi.nlm.nih.gov/gene/?term=6788
HDLBP	protein_coding	chr2:242166679-242255257	-	12170.3	12324.1	12023.7	15641.7	15785	15658.9	0.366702	1.30082e-19	8.1582e-18	high density lipoprotein binding protein	http://www.ncbi.nlm.nih.gov/gene/?term=3069
LOC400927-CSNK1E	protein_coding	chr22:38686697-38794527	-	2883.5	2868.2	2912.36	2011.35	2149.75	2141.53	-0.459242	1.37081e-19	8.58507e-18	LOC400927-CSNK1E readthrough	http://www.ncbi.nlm.nih.gov/gene/?term=102800317
ETNK1	protein_coding	chr12:22778076-22843608	+	2568.16	2498.66	2360.59	1734.3	1666.29	1801.02	-0.513628	1.37732e-19	8.61374e-18	ethanolamine kinase 1	http://www.ncbi.nlm.nih.gov/gene/?term=55500
SPOCK1	protein_coding	chr5:136310987-136835018	-	6083.99	6086.39	5924.62	7984.39	8683.03	8058.17	0.450489	1.42782e-19	8.91133e-18	SPARC/osteonectin, cwcv and kazal like domains proteoglycan 1	http://www.ncbi.nlm.nih.gov/gene/?term=6695
IL27RA	protein_coding	chr19:14142552-14163731	+	1142.42	1120.56	1079.75	668.118	680.911	782.778	-0.649049	1.4289e-19	8.91133e-18	interleukin 27 receptor subunit alpha	http://www.ncbi.nlm.nih.gov/gene/?term=9466
FEN1	protein_coding	chr11:61560109-61564716	+	3747.13	3698.74	3883.46	2642.46	2612.19	2853.66	-0.482864	1.44417e-19	8.99397e-18	flap structure-specific endonuclease 1	http://www.ncbi.nlm.nih.gov/gene/?term=2237
STAT5A	protein_coding	chr17:40439565-40463961	+	2567.42	2574.33	2540.66	1839.32	1930.21	1859.77	-0.44849	1.55575e-19	9.67538e-18	signal transducer and activator of transcription 5A	http://www.ncbi.nlm.nih.gov/gene/?term=6776
ZNF654	protein_coding	chr3:88188262-88193814	+	439.838	475.844	432.941	254.045	251.94	280.645	-0.777811	1.57325e-19	9.77058e-18	zinc finger protein 654	http://www.ncbi.nlm.nih.gov/gene/?term=55279
TMEM39A	protein_coding	chr3:119147807-119182529	-	806.72	861.128	830.74	1289.23	1501.12	1250.66	0.693511	1.64206e-19	1.01837e-17	transmembrane protein 39A	http://www.ncbi.nlm.nih.gov/gene/?term=55254
PCID2	protein_coding	chr13:113831853-113863234	-	1939.71	2001.31	1954.85	2634.46	2660.7	2750.05	0.448246	1.72207e-19	1.06651e-17	PCI domain containing 2	http://www.ncbi.nlm.nih.gov/gene/?term=55795
PPP2R2A	protein_coding	chr8:26149007-26230196	+	1279.26	1372.27	1328.73	1841.32	1873.63	1985.44	0.517719	1.75059e-19	1.08267e-17	protein phosphatase 2 regulatory subunit Balpha	http://www.ncbi.nlm.nih.gov/gene/?term=5520
CNN2	protein_coding	chr19:1026274-1039067	+	2614.13	2726.74	2657.37	3560.62	3576.27	3756.13	0.445446	1.75393e-19	1.08323e-17	calponin 2	http://www.ncbi.nlm.nih.gov/gene/?term=1265
OAS3	protein_coding	chr12:113376238-113411054	+	5851.09	5535.88	5412.05	4085.71	4097.26	4182.56	-0.441858	1.86471e-19	1.15006e-17	2'-5'-oligoadenylate synthetase 3	http://www.ncbi.nlm.nih.gov/gene/?term=4940
MAP4	protein_coding	chr3:47892180-48130769	-	9509.04	9774.34	10108.1	12845.2	12856.3	13132.2	0.401764	2.06109e-19	1.26942e-17	microtubule associated protein 4	http://www.ncbi.nlm.nih.gov/gene/?term=4134
ENSG00000270081.1	lincRNA	chr2:128601127-128603261	-	299.033	296.867	282.303	479.085	589.649	511.237	0.847465	2.1052e-19	1.2948e-17	None	http://asia.ensembl.org/Homo_sapiens/Gene/Idhistory?g=ENSG00000270081
OSBPL5	protein_coding	chr11:3108346-3186582	-	720.366	777.493	844.399	1374.24	1235.29	1189.07	0.696897	2.17503e-19	1.33591e-17	oxysterol binding protein like 5	http://www.ncbi.nlm.nih.gov/gene/?term=114879
MCM4	protein_coding	chr8:48872763-48890720	+	4738.49	4752.53	4685.79	3580.62	3366.91	3578.16	-0.429605	2.32861e-19	1.42827e-17	minichromosome maintenance complex component 4	http://www.ncbi.nlm.nih.gov/gene/?term=4173
SYNGR3	protein_coding	chr16:2039946-2044276	+	551.649	514.965	560.206	335.058	345.96	326.707	-0.690784	2.3961e-19	1.46764e-17	synaptogyrin 3	http://www.ncbi.nlm.nih.gov/gene/?term=9143
IPMK	protein_coding	chr10:59951278-60027694	-	1165.43	1131.42	1016.27	684.119	626.333	733.145	-0.696701	2.54818e-19	1.55865e-17	inositol polyphosphate multikinase	http://www.ncbi.nlm.nih.gov/gene/?term=253430
CEP72	protein_coding	chr5:612405-653668	+	705.855	660.465	684.554	986.172	1003.58	1028.27	0.557445	2.59449e-19	1.58481e-17	centrosomal protein 72	http://www.ncbi.nlm.nih.gov/gene/?term=55722
ABHD5	protein_coding	chr3:43732375-43764217	+	816.896	806.029	772.94	512.09	526.072	545.814	-0.596599	2.66054e-19	1.62293e-17	abhydrolase domain containing 5	http://www.ncbi.nlm.nih.gov/gene/?term=51099
MRAS	protein_coding	chr3:138066490-138124377	+	506.288	478.596	528.963	780.136	763.82	763.443	0.607344	2.69457e-19	1.64145e-17	muscle RAS oncogene homolog	http://www.ncbi.nlm.nih.gov/gene/?term=22808
PPP1R3C	protein_coding	chr10:93388198-93392858	-	133.584	165.2	162.701	278.05	327.735	334.697	1.02459	2.73954e-19	1.66656e-17	protein phosphatase 1 regulatory subunit 3C	http://www.ncbi.nlm.nih.gov/gene/?term=5507
LIFR-AS1	lncRNA	chr5:38556888-38671318	+	89.2023	121.972	114.156	226.039	221.575	233.145	1.06133	2.91099e-19	1.76845e-17	LIFR antisense RNA 1	http://www.ncbi.nlm.nih.gov/gene/?term=100506495
LINC00958	lncRNA	chr11:13001081-13011095	-	555.978	547.469	562.671	885.154	815.53	969.427	0.679878	2.95495e-19	1.79271e-17	long intergenic non-protein coding RNA 958	http://www.ncbi.nlm.nih.gov/gene/?term=100506305
MAPK6	protein_coding	chr15:52311411-52358462	+	3539.88	3604.49	3468.13	4645.81	5066.34	4842.2	0.455742	3.02421e-19	1.83224e-17	mitogen-activated protein kinase 6	http://www.ncbi.nlm.nih.gov/gene/?term=5597
LINC01137	lncRNA	chr1:37920480-37940044	-	287.613	303.772	291.491	158.027	142.705	171.466	-0.903143	3.11464e-19	1.88446e-17	long intergenic non-protein coding RNA 1137	http://www.ncbi.nlm.nih.gov/gene/?term=728431
SEC14L2	protein_coding	chr22:30792930-30821291	+	144.612	136.638	124.294	52.0092	58.655	52.0146	-1.31376	3.2995e-19	1.9936e-17	SEC14 like lipid binding 2	http://www.ncbi.nlm.nih.gov/gene/?term=23541
SESTD1	protein_coding	chr2:179966419-180129350	-	996.878	923.069	745.236	496.086	451.263	476.038	-0.904524	3.53233e-19	2.13139e-17	SEC14 and spectrin domain containing 1	http://www.ncbi.nlm.nih.gov/gene/?term=91404
ZNF217	protein_coding	chr20:52183610-52199636	-	3367.5	3364.63	3274.37	2382.42	2544.27	2402.7	-0.448984	3.58259e-19	2.1588e-17	zinc finger protein 217	http://www.ncbi.nlm.nih.gov/gene/?term=7764
RPL35A	protein_coding	chr3:197677052-197682722	+	4068.36	3879.53	4229.11	2787.49	2912.58	3006.53	-0.4842	3.75734e-19	2.26105e-17	ribosomal protein L35a	http://www.ncbi.nlm.nih.gov/gene/?term=6165
USP39	protein_coding	chr2:85829965-85876407	+	1702	1772.27	1773.02	1198.21	1156.41	1284.53	-0.52844	3.89513e-19	2.33793e-17	ubiquitin specific peptidase 39	http://www.ncbi.nlm.nih.gov/gene/?term=10713
SMAD4	protein_coding	chr18:48556583-48611412	+	1291.79	1314.19	1332.52	917.16	896.377	946.582	-0.513332	3.89559e-19	2.33793e-17	SMAD family member 4	http://www.ncbi.nlm.nih.gov/gene/?term=4089
DTX3L	protein_coding	chr3:122283185-122294050	+	1914.87	1840.08	1733.41	1140.2	1234.22	1293.02	-0.581395	4.05236e-19	2.42875e-17	deltex E3 ubiquitin ligase 3L	http://www.ncbi.nlm.nih.gov/gene/?term=151636
STN1	protein_coding	chr10:105637316-105678045	-	421.438	420.787	356.012	226.039	220.523	197.533	-0.893602	4.37166e-19	2.6166e-17	STN1, CST complex subunit	http://www.ncbi.nlm.nih.gov/gene/?term=79991
CKB	protein_coding	chr14:103985995-103989196	-	7169.11	7640.4	7974.09	5082.89	4769.14	5529.46	-0.566944	4.56653e-19	2.72958e-17	creatine kinase B	http://www.ncbi.nlm.nih.gov/gene/?term=1152
SNN	protein_coding	chr16:11762289-11773015	+	576.215	495.375	437.314	268.046	228.714	256.49	-1.00159	4.597e-19	2.74116e-17	stannin	http://www.ncbi.nlm.nih.gov/gene/?term=8303
IRF1	protein_coding	chr5:131817301-131826465	-	1147.2	1002.48	1012.35	668.116	693.93	613.313	-0.677833	4.5982e-19	2.74116e-17	interferon regulatory factor 1	http://www.ncbi.nlm.nih.gov/gene/?term=3659
VIM	protein_coding	chr10:17270258-17279592	+	14301.6	15114.7	15385.3	11020.9	10287.7	11192.7	-0.463127	4.67403e-19	2.78264e-17	vimentin	http://www.ncbi.nlm.nih.gov/gene/?term=7431
PDXDC1	protein_coding	chr16:15068592-15233267	+	3818.92	3954.47	3672.38	5067.88	5177.7	5162.33	0.429004	4.72821e-19	2.81114e-17	pyridoxal dependent decarboxylase domain containing 1	http://www.ncbi.nlm.nih.gov/gene/?term=23042
HNRNPUL1	protein_coding	chr19:41768381-41813688	+	5930.94	5920.2	6184.73	4534.79	4264.26	4537.68	-0.435605	4.74845e-19	2.81942e-17	heterogeneous nuclear ribonucleoprotein U like 1	http://www.ncbi.nlm.nih.gov/gene/?term=11100
KIAA1644	protein_coding	chr22:44639557-44708731	-	169.123	182.907	155.624	85.0137	57.7221	65.8334	-1.28041	4.77402e-19	2.83083e-17	KIAA1644	http://www.ncbi.nlm.nih.gov/gene/?term=85352
EDNRA	protein_coding	chr4:148402069-148466106	+	134.932	107.069	112.829	235.041	232.698	241.648	1.00099	4.79487e-19	2.83941e-17	endothelin receptor type A	http://www.ncbi.nlm.nih.gov/gene/?term=1909
MTA1	protein_coding	chr14:105886186-105937062	+	1054.61	1199.24	1256.21	1790.31	1742.13	1803.37	0.603293	4.89792e-19	2.89659e-17	metastasis associated 1	http://www.ncbi.nlm.nih.gov/gene/?term=9112
FOXP4	protein_coding	chr6:41514164-41570122	+	393.412	379.295	452.365	660.115	664.658	657.398	0.692533	4.95495e-19	2.92644e-17	forkhead box P4	http://www.ncbi.nlm.nih.gov/gene/?term=116113
DIO2	protein_coding	chr14:80663868-80697397	-	65.5091	52.9978	74.0046	154.027	151.748	147.457	1.23158	5.11822e-19	3.01887e-17	iodothyronine deiodinase 2	http://www.ncbi.nlm.nih.gov/gene/?term=1734
ATAD2	protein_coding	chr8:124332090-124408705	-	3005.12	3144.53	2936.83	2128.37	2168.02	2263.31	-0.470096	5.13593e-19	3.02531e-17	ATPase family, AAA domain containing 2	http://www.ncbi.nlm.nih.gov/gene/?term=29028
HTRA1	protein_coding	chr10:124221041-124274424	+	372.505	327.298	296.916	175.03	172.978	157.151	-0.978231	5.14597e-19	3.02723e-17	HtrA serine peptidase 1	http://www.ncbi.nlm.nih.gov/gene/?term=5654
GLIPR1	protein_coding	chr12:75874513-75895716	+	825.382	865.134	740.848	1212.21	1374.83	1466.64	0.737602	5.51367e-19	3.23926e-17	GLI pathogenesis related 1	http://www.ncbi.nlm.nih.gov/gene/?term=11010
USP54	protein_coding	chr10:75257296-75351108	-	1115.9	1094.05	1017.52	1589.28	1727.81	1531.48	0.587778	5.80055e-19	3.40332e-17	ubiquitin specific peptidase 54	http://www.ncbi.nlm.nih.gov/gene/?term=159195
KDM2A	protein_coding	chr11:66886740-67025553	+	2485.33	2656.97	2588.41	3499.61	3617.67	3441.81	0.449641	5.99294e-19	3.51158e-17	lysine demethylase 2A	http://www.ncbi.nlm.nih.gov/gene/?term=22992
ATF1	protein_coding	chr12:51157789-51214943	+	1092.09	1129.41	1141.46	1534.27	1594.37	1600.85	0.491366	6.1207e-19	3.58173e-17	activating transcription factor 1	http://www.ncbi.nlm.nih.gov/gene/?term=466
WDR45B	protein_coding	chr17:80572438-80606411	-	1464.43	1587.5	1608.27	1093.19	1000.62	1065.46	-0.561252	6.47647e-19	3.78496e-17	WD repeat domain 45B	http://www.ncbi.nlm.nih.gov/gene/?term=56270
CPED1	protein_coding	chr7:120628751-120937498	+	57.1393	73.8283	47.9339	137.025	163.842	155.786	1.35223	6.51884e-19	3.80473e-17	cadherin like and PC-esterase domain containing 1	http://www.ncbi.nlm.nih.gov/gene/?term=79974
TNFAIP2	protein_coding	chr14:103592664-103603776	+	6726.84	7021.23	6671.92	5051.88	5214.07	4869.05	-0.431995	7.0201e-19	4.09194e-17	TNF alpha induced protein 2	http://www.ncbi.nlm.nih.gov/gene/?term=7127
LBR	protein_coding	chr1:225589204-225616557	-	2374.94	2339.39	2306.39	1319.23	1348.66	1659	-0.698393	7.32557e-19	4.26442e-17	lamin B receptor	http://www.ncbi.nlm.nih.gov/gene/?term=3930
SLC7A5	protein_coding	chr16:87863622-87903105	-	27355.3	28642.9	28032.2	35648.2	36753.8	37039.8	0.381154	7.38676e-19	4.29444e-17	solute carrier family 7 member 5	http://www.ncbi.nlm.nih.gov/gene/?term=8140
SNX10	protein_coding	chr7:26331515-26413950	+	1454.55	1554.16	1416.03	988.173	1012.68	1043.07	-0.539574	7.40691e-19	4.30054e-17	sorting nexin 10	http://www.ncbi.nlm.nih.gov/gene/?term=29887
EIF2S3	protein_coding	chrX:24073065-24096927	+	9989.43	9792.05	9481.72	12535.2	12992.8	12989	0.396494	7.6418e-19	4.43115e-17	eukaryotic translation initiation factor 2 subunit gamma	http://www.ncbi.nlm.nih.gov/gene/?term=1968
CPNE5	protein_coding	chr6:36708555-36807220	-	127.141	79.5157	79.2082	22.0038	20.2393	21.2085	-2.16568	8.07097e-19	4.67387e-17	copine 5	http://www.ncbi.nlm.nih.gov/gene/?term=57699
RTN2	protein_coding	chr19:45988546-46000313	-	331.242	391.349	355.161	211.036	180.124	185.679	-0.901444	8.08134e-19	4.67387e-17	reticulon 2	http://www.ncbi.nlm.nih.gov/gene/?term=6253
GLI2	protein_coding	chr2:121554867-121750229	+	424.147	447.238	467.923	274.047	253.971	271.345	-0.745487	8.18619e-19	4.72837e-17	GLI family zinc finger 2	http://www.ncbi.nlm.nih.gov/gene/?term=2736
SLC20A2	protein_coding	chr8:42273980-42397356	-	325.611	331.259	330.183	539.094	507.948	594.229	0.732814	8.50786e-19	4.90782e-17	solute carrier family 20 member 2	http://www.ncbi.nlm.nih.gov/gene/?term=6575
MGST1	protein_coding	chr12:16500076-16530123	+	1785.02	1735.87	1685.33	1059.19	1091.65	1253.39	-0.612998	8.5913e-19	4.94954e-17	microsomal glutathione S-transferase 1	http://www.ncbi.nlm.nih.gov/gene/?term=4257
KNTC1	protein_coding	chr12:123011809-123110947	+	2824.98	2638.13	2682.34	2005.35	1942.43	1980.54	-0.458078	8.95413e-19	5.15192e-17	kinetochore associated 1	http://www.ncbi.nlm.nih.gov/gene/?term=9735
DLL4	protein_coding	chr15:41221531-41231258	+	87.5802	77.6277	77.9164	24.0042	17.2319	29.5194	-1.7764	9.42497e-19	5.41584e-17	delta like canonical Notch ligand 4	http://www.ncbi.nlm.nih.gov/gene/?term=54567
SERINC5	protein_coding	chr5:79407050-79551901	-	2098.75	2058.35	1842.44	1351.24	1394.03	1313.91	-0.563029	9.53478e-19	5.46617e-17	serine incorporator 5	http://www.ncbi.nlm.nih.gov/gene/?term=256987
TSPYL1	protein_coding	chr6:116596022-116601280	-	1323.06	1447.85	1597.56	2259.39	2261.04	2142.05	0.608272	9.53708e-19	5.46617e-17	TSPY like 1	http://www.ncbi.nlm.nih.gov/gene/?term=7259
CAV1	protein_coding	chr7:116164839-116201239	+	1236.27	1353.53	1434.72	1972.34	1979.82	1940.38	0.549221	9.64411e-19	5.52042e-17	caveolin 1	http://www.ncbi.nlm.nih.gov/gene/?term=857
TUBB4B	protein_coding	chr9:140135711-140138159	+	14792.9	14552.3	15898.9	10496.8	9891.2	11217.8	-0.517609	9.84809e-19	5.62995e-17	tubulin beta 4B class IVb	http://www.ncbi.nlm.nih.gov/gene/?term=10383
ENSG00000267801.1	antisense	chr17:73872453-73875627	+	945.613	901.364	846.159	533.094	520.08	614.239	-0.691473	1.16133e-18	6.63059e-17	None	http://asia.ensembl.org/Homo_sapiens/Gene/Idhistory?g=ENSG00000267801
NMNAT1	protein_coding	chr1:10002981-10045556	+	318.994	297.797	297.654	495.086	515.899	474.204	0.700635	1.21948e-18	6.95371e-17	nicotinamide nucleotide adenylyltransferase 1	http://www.ncbi.nlm.nih.gov/gene/?term=64802
SLC6A8	protein_coding	chrX:152953752-152962048	+	1553.69	1924.85	1776.62	2634.46	2734.53	2809.38	0.63772	1.2912e-18	7.35324e-17	solute carrier family 6 member 8	http://www.ncbi.nlm.nih.gov/gene/?term=6535
ARHGEF9	protein_coding	chrX:62854847-63005426	-	307.262	294.92	259.38	541.093	495.733	468	0.806161	1.32768e-18	7.55135e-17	Cdc42 guanine nucleotide exchange factor 9	http://www.ncbi.nlm.nih.gov/gene/?term=23229
FABP3	protein_coding	chr1:31838100-31846135	-	585.582	602.596	569.37	393.067	341.004	362.656	-0.679701	1.37671e-18	7.82021e-17	fatty acid binding protein 3	http://www.ncbi.nlm.nih.gov/gene/?term=2170
ISG20	protein_coding	chr15:89178868-89199575	+	997.795	832.445	792.768	517.089	439.177	498.151	-0.850347	1.40619e-18	7.96798e-17	interferon stimulated exonuclease gene 20	http://www.ncbi.nlm.nih.gov/gene/?term=3669
FIRRE	lncRNA	chrX:130836678-130964671	-	52.9481	58.0007	59.3192	156.027	162.812	121.4	1.36793	1.40629e-18	7.96798e-17	firre intergenic repeating RNA element	http://www.ncbi.nlm.nih.gov/gene/?term=286467
PLEKHA4	protein_coding	chr19:49340354-49371884	-	405.859	358.592	445.146	229.039	206.384	185.949	-0.960431	1.44146e-18	8.15685e-17	pleckstrin homology domain containing A4	http://www.ncbi.nlm.nih.gov/gene/?term=57664
SLC43A2	protein_coding	chr17:1472548-1532180	-	539.861	498.282	514.002	328.055	249.972	253.803	-0.899038	1.66244e-18	9.3954e-17	solute carrier family 43 member 2	http://www.ncbi.nlm.nih.gov/gene/?term=124935
MN1	protein_coding	chr22:28144265-28197486	-	1258.82	1257.2	1229.8	891.153	825.518	753.427	-0.600066	1.66903e-18	9.42071e-17	MN1 proto-oncogene, transcriptional regulator	http://www.ncbi.nlm.nih.gov/gene/?term=4330
TNFRSF1A	protein_coding	chr12:6437923-6451283	-	2814.37	2770	2496.52	1771.31	1937.24	1786.76	-0.555908	1.7216e-18	9.70514e-17	TNF receptor superfamily member 1A	http://www.ncbi.nlm.nih.gov/gene/?term=7132
ERI3	protein_coding	chr1:44686742-44820951	-	1310.9	1392.91	1336.67	959.166	893.371	951.967	-0.526913	1.77455e-18	9.99102e-17	ERI1 exoribonuclease family member 3	http://www.ncbi.nlm.nih.gov/gene/?term=79033
PIGM	protein_coding	chr1:159997462-160001783	-	657.468	712.798	606.419	399.07	399.625	417.57	-0.700032	1.90294e-18	1.07004e-16	phosphatidylinositol glycan anchor biosynthesis class M	http://www.ncbi.nlm.nih.gov/gene/?term=93183
CARMIL1	protein_coding	chr6:25279656-25620758	+	1806.45	1874.55	1766.1	1338.23	1260.58	1289.32	-0.486136	1.91383e-18	1.07481e-16	capping protein regulator and myosin 1 linker 1	http://www.ncbi.nlm.nih.gov/gene/?term=55604
ERO1A	protein_coding	chr14:53106633-53162649	-	1973.22	2354.35	2230.7	3167.55	3327.39	3550.19	0.614782	1.92224e-18	1.07817e-16	endoplasmic reticulum oxidoreductase 1 alpha	http://www.ncbi.nlm.nih.gov/gene/?term=30001
LOC339803	lncRNA	chr2:61368727-61372110	-	256.645	232.896	244.01	402.071	448.087	404.157	0.774335	1.96306e-18	1.09968e-16	uncharacterized LOC339803	http://www.ncbi.nlm.nih.gov/gene/?term=339803
STARD4	protein_coding	chr5:110831731-110848295	-	2230.62	2034.64	1941.39	2931.51	3028.89	2946.52	0.521674	2.0338e-18	1.13788e-16	StAR related lipid transfer domain containing 4	http://www.ncbi.nlm.nih.gov/gene/?term=134429
LIG1	protein_coding	chr19:48618702-48673860	-	1044.48	1051.71	1105.82	760.13	655.643	673.504	-0.615983	2.07726e-18	1.16074e-16	DNA ligase 1	http://www.ncbi.nlm.nih.gov/gene/?term=3978
AIM1L	protein_coding	chr1:26648350-26680621	-	1136.45	1426.4	1464.65	2145.37	2229.72	2321.58	0.733147	2.16444e-18	1.20794e-16	None	http://www.ncbi.nlm.nih.gov/gene/?term=AIM1L
ARF4	protein_coding	chr3:57557090-57583215	-	5710.7	5733.57	5253.75	3778.66	3930.34	4152.5	-0.493312	2.25039e-18	1.25434e-16	ADP ribosylation factor 4	http://www.ncbi.nlm.nih.gov/gene/?term=378
DNAJB6	protein_coding	chr7:157129710-157210133	+	3386.66	3345.88	3469.71	2568.45	2432.11	2563.54	-0.431798	2.32742e-18	1.29565e-16	DnaJ heat shock protein family (Hsp40) member B6	http://www.ncbi.nlm.nih.gov/gene/?term=10049
IFIT3	protein_coding	chr10:91087576-91100725	+	5798.25	4832.99	4510.03	3147.55	3169.51	2958.54	-0.706852	2.36157e-18	1.312e-16	interferon induced protein with tetratricopeptide repeats 3	http://www.ncbi.nlm.nih.gov/gene/?term=3437
YTHDF3	protein_coding	chr8:64081112-64125346	+	1969.78	1818.36	1824.45	1190.21	1319.16	1320.78	-0.551074	2.36267e-18	1.312e-16	YTH N6-methyladenosine RNA binding protein 3	http://www.ncbi.nlm.nih.gov/gene/?term=253943
SYBU	protein_coding	chr8:110586207-110704020	-	553.911	545.489	572.705	820.143	862.893	806.016	0.573526	2.82973e-18	1.56941e-16	syntabulin	http://www.ncbi.nlm.nih.gov/gene/?term=55638
EHBP1L1	protein_coding	chr11:65343509-65360116	+	4502	4563.75	4799.66	3413.59	3208.09	3477.31	-0.45752	3.1183e-18	1.72731e-16	EH domain binding protein 1 like 1	http://www.ncbi.nlm.nih.gov/gene/?term=254102
MCM2	protein_coding	chr3:127317200-127341279	+	7162.19	7049.6	7224.24	5488.96	5147.45	5488.72	-0.410775	3.1255e-18	1.72915e-16	minichromosome maintenance complex component 2	http://www.ncbi.nlm.nih.gov/gene/?term=4171
PRDX2	protein_coding	chr19:12907634-12912724	-	5532.55	5634.19	5825.86	4369.76	4086.16	4015.53	-0.446305	3.25086e-18	1.79627e-16	peroxiredoxin 2	http://www.ncbi.nlm.nih.gov/gene/?term=7001
CCNJ	protein_coding	chr10:97803159-97820627	+	386.508	351.848	347.728	185.033	170.043	221.013	-0.914552	3.89395e-18	2.14895e-16	cyclin J	http://www.ncbi.nlm.nih.gov/gene/?term=54619
AP3B1	protein_coding	chr5:77298150-77590579	-	2663.61	2611.62	2694.45	3495.61	3733.98	3531.87	0.433213	4.36181e-18	2.40417e-16	adaptor related protein complex 3 beta 1 subunit	http://www.ncbi.nlm.nih.gov/gene/?term=8546
KCTD15	protein_coding	chr19:34287751-34306666	+	809.693	872.025	758.122	544.094	506.88	512.218	-0.641524	4.49536e-18	2.47473e-16	potassium channel tetramerization domain containing 15	http://www.ncbi.nlm.nih.gov/gene/?term=79047
IRF2BPL	protein_coding	chr14:77490886-77495042	-	1849.02	1959.05	1955.22	1392.24	1361.74	1412.11	-0.468615	4.65706e-18	2.56058e-16	interferon regulatory factor 2 binding protein like	http://www.ncbi.nlm.nih.gov/gene/?term=64207
ENSG00000254166.1	lincRNA	chr8:128197880-128215467	-	85.9292	96.3006	117.35	36.006	32.3745	28.7299	-1.62293	4.66776e-18	2.5633e-16	None	http://asia.ensembl.org/Homo_sapiens/Gene/Idhistory?g=ENSG00000254166
MIR4697HG	lncRNA	chr11:133766330-133771635	-	495.243	504.431	373.129	224.038	224.542	184.978	-1.11512	4.68581e-18	2.57005e-16	MIR4697 host gene	http://www.ncbi.nlm.nih.gov/gene/?term=283174
MBOAT7	protein_coding	chr19:54677106-54693733	-	3530.52	3469.68	3759.99	2637.46	2668.75	2600.94	-0.444684	4.7102e-18	2.58025e-16	membrane bound O-acyltransferase domain containing 7	http://www.ncbi.nlm.nih.gov/gene/?term=79143
ROCK1	protein_coding	chr18:18529701-18691812	-	3675.95	3601.51	3435.52	2503.44	2538.31	2711.65	-0.466359	4.74388e-18	2.59551e-16	Rho associated coiled-coil containing protein kinase 1	http://www.ncbi.nlm.nih.gov/gene/?term=6093
DSEL	protein_coding	chr18:65173819-65183967	-	1221.24	1135.31	1031.42	649.115	727.342	735.493	-0.681366	5.06729e-18	2.76906e-16	dermatan sulfate epimerase-like	http://www.ncbi.nlm.nih.gov/gene/?term=92126
RAPGEF1	protein_coding	chr9:134452157-134615331	-	1535.04	1623.88	1598.88	2195.38	2117.47	2214.7	0.455852	5.1455e-18	2.80836e-16	Rap guanine nucleotide exchange factor 1	http://www.ncbi.nlm.nih.gov/gene/?term=2889
RGS19	protein_coding	chr20:62704534-62711324	-	250.043	288	324.053	505.088	489.67	501.47	0.792896	5.56091e-18	3.03138e-16	regulator of G protein signaling 19	http://www.ncbi.nlm.nih.gov/gene/?term=10287
CITED2	protein_coding	chr6:139693392-139695787	-	1619.93	1877.62	1731.43	2893.5	3173.39	2518.2	0.715251	5.62207e-18	3.06098e-16	Cbp/p300 interacting transactivator with Glu/Asp rich carboxy-terminal domain 2	http://www.ncbi.nlm.nih.gov/gene/?term=10370
CLSPN	protein_coding	chr1:36185819-36235551	-	1840.11	1810.57	1789.65	1129.2	1021.96	1291.38	-0.660336	5.63279e-18	3.06307e-16	claspin	http://www.ncbi.nlm.nih.gov/gene/?term=63967
GBAP1	misc_RNA	chr1:155183616-155197325	-	530.915	586.914	554.381	865.15	843.722	806.092	0.588506	5.91746e-18	3.21395e-16	glucosylceramidase beta pseudogene 1	http://www.ncbi.nlm.nih.gov/gene/?term=2630
KDM2B	protein_coding	chr12:121866899-122018920	-	1024.38	1048.8	1060.67	1510.26	1452.77	1429.44	0.486845	5.95363e-18	3.22966e-16	lysine demethylase 2B	http://www.ncbi.nlm.nih.gov/gene/?term=84678
USP1	protein_coding	chr1:62901975-62917475	+	3752.56	3842.31	3930.02	2735.48	2732.56	2958.64	-0.452025	6.02271e-18	3.26317e-16	ubiquitin specific peptidase 1	http://www.ncbi.nlm.nih.gov/gene/?term=7398
TRNP1	protein_coding	chr1:27320195-27327377	+	450.779	484.56	539.366	288.05	281.266	294.643	-0.772597	6.18579e-18	3.34746e-16	TMF1-regulated nuclear protein 1	http://www.ncbi.nlm.nih.gov/gene/?term=388610
THOC7	protein_coding	chr3:63819546-63849599	-	768.552	792.279	781.441	1198.21	1122.97	1089.23	0.542072	7.21149e-18	3.89779e-16	THO complex 7	http://www.ncbi.nlm.nih.gov/gene/?term=80145
PHF5A	protein_coding	chr22:41855721-41864708	-	378.87	397.039	464.19	648.114	702.058	698.546	0.72242	7.26358e-18	3.92119e-16	PHD finger protein 5A	http://www.ncbi.nlm.nih.gov/gene/?term=84844
SKP1	protein_coding	chr5:133492082-133512724	-	6178.05	6244.67	5942.35	4706.82	4685.03	4629.17	-0.389208	7.46002e-18	4.02237e-16	S-phase kinase associated protein 1	http://www.ncbi.nlm.nih.gov/gene/?term=6500
HADHA	protein_coding	chr2:26413504-26467594	-	5154.54	4900.91	4761.56	6876.2	6746.79	6450.96	0.438334	7.4999e-18	4.03898e-16	hydroxyacyl-CoA dehydrogenase/3-ketoacyl-CoA thiolase/enoyl-CoA hydratase (trifunctional protein), alpha subunit	http://www.ncbi.nlm.nih.gov/gene/?term=3030
FAM105A	protein_coding	chr5:14581891-14616289	+	193.913	219.181	250.363	104.018	107.223	100.804	-1.08892	7.78677e-18	4.18842e-16	family with sequence similarity 105 member A	http://www.ncbi.nlm.nih.gov/gene/?term=54491
SLC39A9	protein_coding	chr14:69865096-69929107	+	1448.61	1385	1253.06	1928.34	2028.35	1993.23	0.542657	8.43443e-18	4.53132e-16	solute carrier family 39 member 9	http://www.ncbi.nlm.nih.gov/gene/?term=55334
ABCC8	protein_coding	chr11:17414432-17498392	-	127.984	149.518	118.816	28.0056	56.5471	27.8192	-1.81415	8.46298e-18	4.54119e-16	ATP binding cassette subfamily C member 8	http://www.ncbi.nlm.nih.gov/gene/?term=6833
USO1	protein_coding	chr4:76649706-76735442	+	2214.37	2291.34	2108.54	2957.52	3005.68	3122.14	0.45813	8.4815e-18	4.54566e-16	USO1 vesicle transport factor	http://www.ncbi.nlm.nih.gov/gene/?term=8615
ABHD17C	protein_coding	chr15:80987652-81047962	+	867.876	976.313	788.164	512.09	511.94	557.321	-0.734915	8.77439e-18	4.69698e-16	abhydrolase domain containing 17C	http://www.ncbi.nlm.nih.gov/gene/?term=58489
CEBPA	protein_coding	chr19:33790840-33793470	-	1709.48	1589.44	1425.06	979.171	1062.13	925.061	-0.670722	8.80838e-18	4.70953e-16	CCAAT/enhancer binding protein alpha	http://www.ncbi.nlm.nih.gov/gene/?term=1050
UBALD2	protein_coding	chr17:74261286-74267379	+	1022.21	926.673	1152.71	602.103	588.701	460.15	-0.909431	8.83192e-18	4.71646e-16	UBA like domain containing 2	http://www.ncbi.nlm.nih.gov/gene/?term=283991
SYNM	protein_coding	chr15:99645286-99675800	+	1843.27	1733.79	1870.18	1247.22	1219.12	1339.68	-0.517542	8.84545e-18	4.71803e-16	synemin	http://www.ncbi.nlm.nih.gov/gene/?term=23336
EMP1	protein_coding	chr12:13349602-13369708	+	1723.01	1753.58	1754.06	1275.22	1298.95	1245.99	-0.453336	9.24845e-18	4.92709e-16	epithelial membrane protein 1	http://www.ncbi.nlm.nih.gov/gene/?term=2012
ACOT7	protein_coding	chr1:6324332-6453826	-	2781.13	2784.62	2931.65	1998.35	1886.87	2127.35	-0.499382	9.50142e-18	5.05582e-16	acyl-CoA thioesterase 7	http://www.ncbi.nlm.nih.gov/gene/?term=11332
DENND3	protein_coding	chr8:142138720-142205901	+	1472.23	1428.18	1427.24	2178.38	2118.39	1921.86	0.523366	1.0294e-17	5.47102e-16	DENN domain containing 3	http://www.ncbi.nlm.nih.gov/gene/?term=22898
GFPT1	protein_coding	chr2:69546901-69614386	-	3711.09	3717.49	3673.8	4719.82	5042.1	5002.11	0.411197	1.06964e-17	5.67813e-16	glutamine--fructose-6-phosphate transaminase 1	http://www.ncbi.nlm.nih.gov/gene/?term=2673
LINC01021	lncRNA	chr5:27472399-27496508	+	939.008	813.75	833.933	1394.24	1313.15	1251.55	0.614751	1.07988e-17	5.72568e-16	long intergenic non-protein coding RNA 1021	http://www.ncbi.nlm.nih.gov/gene/?term=643401
SRPRA	protein_coding	chr11:126132814-126138877	-	4945.73	5087.76	4872.2	6420.12	6476.69	6458	0.376884	1.09462e-17	5.79695e-16	SRP receptor alpha subunit	http://www.ncbi.nlm.nih.gov/gene/?term=6734
ZBTB4	protein_coding	chr17:7362685-7387568	-	2146	2303.13	2206.95	3190.56	3385.92	2964.08	0.519398	1.3306e-17	7.0383e-16	zinc finger and BTB domain containing 4	http://www.ncbi.nlm.nih.gov/gene/?term=57659
NFS1	protein_coding	chr20:34256610-34287287	-	1317.43	1359.36	1480.47	1964.34	2039.46	1928.84	0.512329	1.37138e-17	7.24538e-16	NFS1, cysteine desulfurase	http://www.ncbi.nlm.nih.gov/gene/?term=9054
SNHG4	lncRNA	chr5:138609441-138618873	+	307.157	359.792	384.897	600.105	568.644	656.807	0.793694	1.42144e-17	7.50098e-16	small nucleolar RNA host gene 4	http://www.ncbi.nlm.nih.gov/gene/?term=724102
NUBPL	protein_coding	chr14:32030591-32330430	+	175.425	181.893	162.912	346.059	316.657	290.943	0.875318	1.44349e-17	7.60838e-16	nucleotide binding protein like	http://www.ncbi.nlm.nih.gov/gene/?term=80224
ZNF134	protein_coding	chr19:58125587-58136085	+	265.771	297.84	321.954	534.092	468.517	546.713	0.805137	1.45079e-17	7.63779e-16	zinc finger protein 134	http://www.ncbi.nlm.nih.gov/gene/?term=7693
DUSP6	protein_coding	chr12:89741602-89746636	-	433.74	514.272	441.807	228.041	260.99	276.349	-0.860824	1.52384e-17	8.01292e-16	dual specificity phosphatase 6	http://www.ncbi.nlm.nih.gov/gene/?term=1848
RBP4	protein_coding	chr10:95351593-95361501	-	275.733	255.507	269.218	142.025	153.745	144.251	-0.862395	1.54627e-17	8.12128e-16	retinol binding protein 4	http://www.ncbi.nlm.nih.gov/gene/?term=5950
MCOLN1	protein_coding	chr19:7587496-7598895	+	1022.71	943.573	926.237	657.114	652.482	585.769	-0.60873	1.568e-17	8.22571e-16	mucolipin 1	http://www.ncbi.nlm.nih.gov/gene/?term=57192
SOWAHC	protein_coding	chr2:110371911-110376564	+	2764.66	3132.79	2985.93	1853.32	1806.95	2137.53	-0.615814	1.60987e-17	8.43545e-16	sosondowah ankyrin repeat domain family member C	http://www.ncbi.nlm.nih.gov/gene/?term=65124
CCNA2	protein_coding	chr4:122737599-122745156	-	1749.85	1841.02	1991.05	1142.2	1039.15	1293.57	-0.684068	1.69396e-17	8.86564e-16	cyclin A2	http://www.ncbi.nlm.nih.gov/gene/?term=890
SEC31A	protein_coding	chr4:83739662-83821724	-	4192.94	4146.06	4023.41	5363.93	5735.05	5405.36	0.417051	1.74959e-17	9.14605e-16	SEC31 homolog A, COPII coat complex component	http://www.ncbi.nlm.nih.gov/gene/?term=22872
TNS2	protein_coding	chr12:53440810-53458163	+	680.79	660.45	724.665	463.08	453.203	414.953	-0.633971	1.85148e-17	9.66739e-16	tensin 2	http://www.ncbi.nlm.nih.gov/gene/?term=23371
ENSG00000261604.1	antisense	chr5:43287703-43290941	+	515.266	437.28	462.735	709.125	777.958	824.351	0.707986	1.90082e-17	9.91341e-16	None	http://asia.ensembl.org/Homo_sapiens/Gene/Idhistory?g=ENSG00000261604
ZNF511	protein_coding	chr10:135122393-135126666	+	435.703	437.348	484.314	283.049	266.099	275.659	-0.719561	1.90533e-17	9.92529e-16	zinc finger protein 511	http://www.ncbi.nlm.nih.gov/gene/?term=118472
RRP1B	protein_coding	chr21:45079432-45115960	+	2545.15	2435.63	2575.26	1618.28	1625.83	1881.02	-0.560288	1.93646e-17	1.00757e-15	ribosomal RNA processing 1B	http://www.ncbi.nlm.nih.gov/gene/?term=23076
IER3	protein_coding	chr6:30710976-30712327	-	4054.1	4589.55	4206.53	2519.44	2756.81	3065.24	-0.623509	1.95895e-17	1.01808e-15	immediate early response 3	http://www.ncbi.nlm.nih.gov/gene/?term=8870
KIRREL	protein_coding	chr1:157963063-158070052	+	4149.82	4304.38	4054.74	3029.53	3127.06	3195.36	-0.419603	2.00934e-17	1.04305e-15	None	http://www.ncbi.nlm.nih.gov/gene/?term=KIRREL
TMEM45A	protein_coding	chr3:100211463-100296297	+	552.746	591.885	496.894	873.151	814.458	867.151	0.638902	2.02899e-17	1.05203e-15	transmembrane protein 45A	http://www.ncbi.nlm.nih.gov/gene/?term=55076
LOC90784	lncRNA	chr2:86247339-86250991	-	563.885	505.186	484.66	787.137	782.036	803.556	0.612141	2.03548e-17	1.05417e-15	None	http://www.ncbi.nlm.nih.gov/gene/?term=LOC90784
ENSG00000270194.1	antisense	chr3:37283280-37285668	-	136.133	130.763	110.67	272.047	285.209	226.435	1.05509	2.07026e-17	1.07094e-15	None	http://asia.ensembl.org/Homo_sapiens/Gene/Idhistory?g=ENSG00000270194
TTL	protein_coding	chr2:113239743-113290223	+	3686.15	3843.29	4019.2	2745.48	2646.6	2907.78	-0.476911	2.19802e-17	1.13571e-15	tubulin tyrosine ligase	http://www.ncbi.nlm.nih.gov/gene/?term=150465
RUNX2	protein_coding	chr6:45296054-45518819	+	77.8642	56.9627	56.1954	8.00186	19.1921	14.8246	-2.17426	2.28202e-17	1.17721e-15	runt related transcription factor 2	http://www.ncbi.nlm.nih.gov/gene/?term=860
ITGB1P1	pseudogene	chr19:14733033-14734100	-	272.608	260.448	266.452	130.023	139.627	160.783	-0.893687	2.28361e-17	1.17721e-15	integrin subunit beta 1 pseudogene 1	http://www.ncbi.nlm.nih.gov/gene/?term=100422691
LDLR	protein_coding	chr19:11200038-11244506	+	4625.42	4848	4409.68	6105.06	6296.59	6276.62	0.428158	2.34351e-17	1.20669e-15	low density lipoprotein receptor	http://www.ncbi.nlm.nih.gov/gene/?term=3949
MMP24-AS1	lncRNA	chr20:33864136-33865960	-	330.833	328.292	331.077	656.113	648.381	506.819	0.8712	2.36418e-17	1.21593e-15	MMP24 antisense RNA 1	http://www.ncbi.nlm.nih.gov/gene/?term=101410538
B2M	protein_coding	chr15:45003685-45010357	+	51507	49982.5	47027.1	37439.5	37803.9	36392.4	-0.411788	2.55613e-17	1.31314e-15	beta-2-microglobulin	http://www.ncbi.nlm.nih.gov/gene/?term=567
PTEN	protein_coding	chr10:89623195-89731687	+	1734.52	1719.14	1742.4	1265.22	1293.9	1268.12	-0.441102	2.61324e-17	1.34093e-15	phosphatase and tensin homolog	http://www.ncbi.nlm.nih.gov/gene/?term=5728
ZNF26	protein_coding	chr12:133562934-133589154	+	220.951	226.092	221.551	359.063	367.259	399.357	0.750721	2.6267e-17	1.34629e-15	zinc finger protein 26	http://www.ncbi.nlm.nih.gov/gene/?term=7574
RPL11	protein_coding	chr1:24018269-24022915	+	7603.62	8232.16	8542.93	11103.9	10937.2	11127.3	0.444002	2.65716e-17	1.36034e-15	ribosomal protein L11	http://www.ncbi.nlm.nih.gov/gene/?term=6135
WDFY1	protein_coding	chr2:224740060-224810104	-	1160.43	1093.92	1161.22	767.134	772.943	825.585	-0.530172	2.66592e-17	1.36326e-15	WD repeat and FYVE domain containing 1	http://www.ncbi.nlm.nih.gov/gene/?term=57590
CA5B	protein_coding	chrX:15756412-15805748	+	857.963	813.852	793.544	554.096	564.448	494.603	-0.610721	2.74871e-17	1.40398e-15	carbonic anhydrase 5B	http://www.ncbi.nlm.nih.gov/gene/?term=11238
CYP1A1	protein_coding	chr15:75011883-75017951	-	649.538	699.835	765.467	440.077	436.051	456.803	-0.667078	2.79941e-17	1.42825e-15	cytochrome P450 family 1 subfamily A member 1	http://www.ncbi.nlm.nih.gov/gene/?term=1543
RBM14	protein_coding	chr11:66384053-66397405	+	2047.93	2240.2	2241.62	1529.27	1567.06	1581.77	-0.481588	2.95187e-17	1.50431e-15	RNA binding motif protein 14	http://www.ncbi.nlm.nih.gov/gene/?term=10432
HYPK	protein_coding	chr15:44092619-44094787	+	521.53	559.289	597.397	343.06	352.058	358.261	-0.67315	3.0846e-17	1.57015e-15	huntingtin interacting protein K	http://www.ncbi.nlm.nih.gov/gene/?term=25764
HIST1H2BD	protein_coding	chr6:26158349-26171577	+	376.008	464.053	469.091	718.126	819.322	720.234	0.785193	3.22302e-17	1.63874e-15	histone cluster 1 H2B family member d	http://www.ncbi.nlm.nih.gov/gene/?term=3017
INPP5A	protein_coding	chr10:134351283-134596984	+	223.514	267.432	266.888	465.08	410.808	436.84	0.790748	3.24043e-17	1.64572e-15	inositol polyphosphate-5-phosphatase A	http://www.ncbi.nlm.nih.gov/gene/?term=3632
BMP5	protein_coding	chr6:55618451-55740388	-	21.2088	14.6761	34.6587	121.019	84.0298	87.1842	2.04005	3.25574e-17	1.65161e-15	bone morphogenetic protein 5	http://www.ncbi.nlm.nih.gov/gene/?term=653
TMED9	protein_coding	chr5:177019149-177024243	+	3755.85	3797.02	4134.35	5384.94	5293.04	5199.67	0.441763	3.36679e-17	1.70601e-15	transmembrane p24 trafficking protein 9	http://www.ncbi.nlm.nih.gov/gene/?term=54732
HDAC1	protein_coding	chr1:32757708-32799224	+	2876.78	3255.63	3193.5	4356.76	4239.96	4518.46	0.49157	3.3748e-17	1.70812e-15	histone deacetylase 1	http://www.ncbi.nlm.nih.gov/gene/?term=3065
GDI1	protein_coding	chrX:153665259-153671814	+	852.539	975.192	953.174	1314.23	1386.97	1393	0.557139	3.61227e-17	1.82624e-15	GDP dissociation inhibitor 1	http://www.ncbi.nlm.nih.gov/gene/?term=2664
SLC35E1	protein_coding	chr19:16660648-16683193	-	2036.53	2014.1	1858.94	2795.49	2834.64	2630.93	0.483814	3.61703e-17	1.82658e-15	solute carrier family 35 member E1	http://www.ncbi.nlm.nih.gov/gene/?term=79939
IKBKAP	protein_coding	chr9:111629797-111696612	-	1218.97	1197.1	1356.8	1782.31	1787.63	1821.4	0.514149	3.77036e-17	1.90186e-15	None	http://www.ncbi.nlm.nih.gov/gene/?term=IKBKAP
BICD2	protein_coding	chr9:95473645-95527083	-	431.903	479.651	543.203	855.149	772.057	959.701	0.829709	3.81586e-17	1.92263e-15	BICD cargo adaptor 2	http://www.ncbi.nlm.nih.gov/gene/?term=23299
ST5	protein_coding	chr11:8714899-8932498	-	1641.54	1427.16	1323.69	930.162	927.699	924.571	-0.658074	3.96182e-17	1.99392e-15	suppression of tumorigenicity 5	http://www.ncbi.nlm.nih.gov/gene/?term=6764
STIM2	protein_coding	chr4:26862313-27027003	+	564.353	547.465	558.064	381.065	354.102	344.817	-0.628004	4.20841e-17	2.11408e-15	stromal interaction molecule 2	http://www.ncbi.nlm.nih.gov/gene/?term=57620
DNAJC9	protein_coding	chr10:75001712-75007089	-	2259.78	2171.23	2287.24	1690.29	1577.25	1642.31	-0.452447	4.21004e-17	2.11408e-15	DnaJ heat shock protein family (Hsp40) member C9	http://www.ncbi.nlm.nih.gov/gene/?term=23234
ZNF426	protein_coding	chr19:9633900-9649321	-	336.153	331.22	345.619	512.092	657.441	613.668	0.815338	4.66266e-17	2.33873e-15	zinc finger protein 426	http://www.ncbi.nlm.nih.gov/gene/?term=79088
CNGA3	protein_coding	chr2:98962618-99015064	+	59.2478	60.9376	63.8005	12.0024	18.1987	17.9735	-1.92803	4.66869e-17	2.33912e-15	cyclic nucleotide gated channel alpha 3	http://www.ncbi.nlm.nih.gov/gene/?term=1261
SYNJ2	protein_coding	chr6:158402888-158520208	+	1138.16	1193.48	988.076	675.118	725.319	705.04	-0.656345	4.73676e-17	2.37056e-15	synaptojanin 2	http://www.ncbi.nlm.nih.gov/gene/?term=8871
RAET1E-AS1	lncRNA	chr6:150184634-150240644	+	407.57	388.308	336.302	215.037	174.103	210.784	-0.915175	4.7835e-17	2.39127e-15	RAET1E antisense RNA 1	http://www.ncbi.nlm.nih.gov/gene/?term=100652739
KCNQ4	protein_coding	chr1:41249684-41306124	+	310.995	343.12	325.637	501.088	517.955	511.035	0.642304	5.10863e-17	2.55094e-15	potassium voltage-gated channel subfamily Q member 4	http://www.ncbi.nlm.nih.gov/gene/?term=9132
ADORA2B	protein_coding	chr17:15848231-15879210	+	388.86	377.435	374.872	204.037	227.616	243.514	-0.757297	5.48479e-17	2.73571e-15	adenosine A2b receptor	http://www.ncbi.nlm.nih.gov/gene/?term=136
DENND5A	protein_coding	chr11:9160372-9286873	-	1405.11	1476.39	1523.97	2009.35	1986.96	2111.68	0.470651	5.67746e-17	2.82865e-15	DENN domain containing 5A	http://www.ncbi.nlm.nih.gov/gene/?term=23258
RAP1GAP2	protein_coding	chr17:2680215-2941035	+	1702	1726.01	1815.59	2390.42	2417.85	2312.66	0.441098	5.69032e-17	2.83188e-15	RAP1 GTPase activating protein 2	http://www.ncbi.nlm.nih.gov/gene/?term=23108
SHC1	protein_coding	chr1:154934774-154946959	-	6796.49	6820.62	6785.28	8823.54	9003.79	8527.94	0.369395	6.20181e-17	3.083e-15	SHC adaptor protein 1	http://www.ncbi.nlm.nih.gov/gene/?term=6464
NOL4L	protein_coding	chr20:31030862-31172875	-	1162.31	1110.73	1051.66	707.124	791.038	741.174	-0.569475	6.55924e-17	3.25705e-15	nucleolar protein 4 like	http://www.ncbi.nlm.nih.gov/gene/?term=140688
ENSG00000253669.3	lincRNA	chr8:103817745-103822199	+	448.726	393.1	394.323	258.043	211.486	203.951	-0.874679	6.98718e-17	3.46513e-15	None	http://asia.ensembl.org/Homo_sapiens/Gene/Idhistory?g=ENSG00000253669
NDFIP2	protein_coding	chr13:80055259-80130212	+	2880.23	2801.33	2879.18	2039.36	2194.24	2132.13	-0.42745	6.99383e-17	3.46513e-15	Nedd4 family interacting protein 2	http://www.ncbi.nlm.nih.gov/gene/?term=54602
ZNF182	protein_coding	chrX:47834250-47863394	-	430.422	442.3	469.735	700.122	713.171	645.066	0.615828	7.15902e-17	3.54304e-15	zinc finger protein 182	http://www.ncbi.nlm.nih.gov/gene/?term=7569
ENSG00000272068.1	lincRNA	chr1:156607575-156610796	-	168.414	204.549	188.438	412.07	365.215	319.818	0.965788	7.22711e-17	3.57277e-15	None	http://asia.ensembl.org/Homo_sapiens/Gene/Idhistory?g=ENSG00000272068
FAM200B	protein_coding	chr4:15683352-15692070	+	257.965	267.389	258.289	436.075	400.683	434.558	0.697667	7.29439e-17	3.60204e-15	family with sequence similarity 200 member B	http://www.ncbi.nlm.nih.gov/gene/?term=285550
ABR	protein_coding	chr17:906758-1132974	-	2062.06	2100.64	1923.6	1485.26	1473.97	1396.69	-0.482001	7.3463e-17	3.62366e-15	active BCR-related	http://www.ncbi.nlm.nih.gov/gene/?term=29
PTPRJ	protein_coding	chr11:48002110-48192394	+	2319.66	2223.42	2087.72	1575.27	1608.48	1462.59	-0.512459	7.40359e-17	3.64789e-15	protein tyrosine phosphatase, receptor type J	http://www.ncbi.nlm.nih.gov/gene/?term=5795
GLOD4	protein_coding	chr17:662549-685571	-	747.516	801.178	764.27	482.084	461.406	545.396	-0.636052	7.80718e-17	3.84249e-15	glyoxalase domain containing 4	http://www.ncbi.nlm.nih.gov/gene/?term=51031
TIMM10B	protein_coding	chr11:6502677-6505911	+	1065.19	1012.39	1011.76	1524.26	1565.98	1388.49	0.536319	8.15218e-17	4.00787e-15	translocase of inner mitochondrial membrane 10B	http://www.ncbi.nlm.nih.gov/gene/?term=26515
PID1	protein_coding	chr2:229888689-230136057	-	572.789	607.607	510.311	363.062	311.662	326.675	-0.754603	8.98482e-17	4.41236e-15	phosphotyrosine interaction domain containing 1	http://www.ncbi.nlm.nih.gov/gene/?term=55022
RNF43	protein_coding	chr17:56429861-56494943	-	98.2318	104.254	82.938	183.033	224.501	195.202	1.07946	9.62167e-17	4.71991e-15	ring finger protein 43	http://www.ncbi.nlm.nih.gov/gene/?term=54894
A4GALT	protein_coding	chr22:43088121-43117307	-	296.907	299.844	273.148	176.03	155.825	155.999	-0.832448	1.0053e-16	4.9212e-15	alpha 1,4-galactosyltransferase (P blood group)	http://www.ncbi.nlm.nih.gov/gene/?term=53947
MTSS1L	protein_coding	chr16:70695107-70719954	-	1333.34	1374.08	1530.95	2096.37	1976.91	2253.45	0.577294	1.00541e-16	4.9212e-15	MTSS1L, I-BAR domain containing	http://www.ncbi.nlm.nih.gov/gene/?term=92154
ENSG00000268220.1	antisense	chr3:169805598-169807378	+	597.527	542.608	466.905	292.051	317.616	298.011	-0.823061	1.02825e-16	5.02749e-15	None	http://asia.ensembl.org/Homo_sapiens/Gene/Idhistory?g=ENSG00000268220
R3HDM2	protein_coding	chr12:57647547-57824788	-	417.747	435.441	452.578	654.114	670.7	635.292	0.585009	1.043e-16	5.09402e-15	R3H domain containing 2	http://www.ncbi.nlm.nih.gov/gene/?term=22864
RFTN1	protein_coding	chr3:16357352-16555222	-	250.703	240.712	294.365	427.075	451.174	441.053	0.745367	1.12935e-16	5.50881e-15	raftlin, lipid raft linker 1	http://www.ncbi.nlm.nih.gov/gene/?term=23180
ATP6V0A4	protein_coding	chr7:138391039-138482941	-	11.5987	10.8144	8.88839	42.0086	79.8211	59.4043	2.52253	1.1304e-16	5.50881e-15	ATPase H+ transporting V0 subunit a4	http://www.ncbi.nlm.nih.gov/gene/?term=50617
PTAR1	protein_coding	chr9:72324438-72374876	-	2369.23	2289.33	2040.58	1498.26	1517.52	1586.9	-0.541105	1.13474e-16	5.52395e-15	protein prenyltransferase alpha subunit repeat containing 1	http://www.ncbi.nlm.nih.gov/gene/?term=375743
HKR1	protein_coding	chr19:37803739-37855357	+	414.06	408.967	357.985	675.116	609.071	607.783	0.681224	1.14632e-16	5.5742e-15	HKR1, GLI-Kruppel zinc finger family member	http://www.ncbi.nlm.nih.gov/gene/?term=284459
PCDHB2	protein_coding	chr5:140474191-140476964	+	120.783	131.694	150.438	249.043	256.939	242.923	0.890729	1.15201e-16	5.59579e-15	protocadherin beta 2	http://www.ncbi.nlm.nih.gov/gene/?term=56133
STAG3L2	misc_RNA	chr7:74298092-74306731	-	515.539	498.37	465.015	777.134	712.275	741.146	0.593949	1.20861e-16	5.86434e-15	stromal antigen 3-like 2 (pseudogene)	http://www.ncbi.nlm.nih.gov/gene/?term=442582
ZDHHC6	protein_coding	chr10:114190048-114206717	-	1213.51	1284.82	1176.51	859.149	821.531	880.83	-0.520533	1.22312e-16	5.92825e-15	zinc finger DHHC-type containing 6	http://www.ncbi.nlm.nih.gov/gene/?term=64429
ZDHHC16	protein_coding	chr10:99205888-99217127	+	514.368	457.958	476.247	748.13	729.408	703.192	0.591105	1.23569e-16	5.98268e-15	zinc finger DHHC-type containing 16	http://www.ncbi.nlm.nih.gov/gene/?term=84287
CARNMT1	protein_coding	chr9:77595710-77643346	-	538.424	623.343	564.995	290.052	311.635	373.483	-0.824705	1.25832e-16	6.08568e-15	carnosine N-methyltransferase 1	http://www.ncbi.nlm.nih.gov/gene/?term=138199
SERPINB5	protein_coding	chr18:61144144-61172318	+	320.533	274.246	225.606	131.022	119.401	124.072	-1.13006	1.32468e-16	6.39967e-15	serpin family B member 5	http://www.ncbi.nlm.nih.gov/gene/?term=5268
TMEM50A	protein_coding	chr1:25664789-25688852	+	1872.26	2006.26	1949.61	1320.23	1323.32	1465.72	-0.504572	1.35518e-16	6.5399e-15	transmembrane protein 50A	http://www.ncbi.nlm.nih.gov/gene/?term=23585
UBP1	protein_coding	chr3:33429828-33481897	-	1827.12	1984.57	2093.23	2785.49	2728.54	3009.48	0.528943	1.36201e-16	6.56575e-15	upstream binding protein 1	http://www.ncbi.nlm.nih.gov/gene/?term=7342
PLEKHG2	protein_coding	chr19:39903750-39919055	+	1066.29	1031.09	1014.39	713.125	732.445	747.318	-0.504545	1.37867e-16	6.6389e-15	pleckstrin homology and RhoGEF domain containing G2	http://www.ncbi.nlm.nih.gov/gene/?term=64857
ADAM15	protein_coding	chr1:155023748-155035252	+	3653.79	3881.55	4437.6	6040.05	5761.48	5827.25	0.557898	1.43386e-16	6.89723e-15	ADAM metallopeptidase domain 15	http://www.ncbi.nlm.nih.gov/gene/?term=8751
ENSG00000260997.1	sense_overlapping	chr7:44998598-45000508	-	159.223	139.57	124.084	53.0097	59.6878	65.5793	-1.24324	1.45512e-16	6.99197e-15	None	http://asia.ensembl.org/Homo_sapiens/Gene/Idhistory?g=ENSG00000260997
NUFIP2	protein_coding	chr17:27582854-27621166	-	5026.6	4717.08	4644.11	3192.56	3089.76	3624.02	-0.538418	1.46869e-16	7.04954e-15	NUFIP2, FMR1 interacting protein 2	http://www.ncbi.nlm.nih.gov/gene/?term=57532
PLAU	protein_coding	chr10:75670859-75677259	+	597.293	634.089	584.545	390.068	398.598	407.02	-0.602634	1.52797e-16	7.32621e-15	plasminogen activator, urokinase	http://www.ncbi.nlm.nih.gov/gene/?term=5328
UNC13B	protein_coding	chr9:35161966-35405335	+	685.78	643.76	664.8	941.164	1008.56	938.53	0.534607	1.61486e-16	7.73452e-15	unc-13 homolog B	http://www.ncbi.nlm.nih.gov/gene/?term=10497
NMT1	protein_coding	chr17:43138667-43186384	+	4273.69	4457.68	4429.51	5644.98	5624.89	5770.8	0.37253	1.64282e-16	7.85658e-15	N-myristoyltransferase 1	http://www.ncbi.nlm.nih.gov/gene/?term=4836
TMEM43	protein_coding	chr3:14166440-14185180	+	3357.97	3240.68	3354.72	2567.45	2484.68	2522.36	-0.394007	1.64387e-16	7.85658e-15	transmembrane protein 43	http://www.ncbi.nlm.nih.gov/gene/?term=79188
ABCB6	protein_coding	chr2:220074488-220083712	-	566.997	512.097	470.03	324.056	306.546	298.122	-0.736468	1.7287e-16	8.25313e-15	ATP binding cassette subfamily B member 6 (Langereis blood group)	http://www.ncbi.nlm.nih.gov/gene/?term=10058
KLHDC3	protein_coding	chr6:42981841-42989036	+	1854.88	1700.31	1910.85	2698.47	2726.37	2450.89	0.526874	1.76067e-16	8.39679e-15	kelch domain containing 3	http://www.ncbi.nlm.nih.gov/gene/?term=116138
MAPRE3	protein_coding	chr2:27193239-27250087	+	319.863	397.24	380.773	212.036	198.283	180.564	-0.893657	1.89284e-16	9.01749e-15	microtubule associated protein RP/EB family member 3	http://www.ncbi.nlm.nih.gov/gene/?term=22924
PURB	protein_coding	chr7:44915892-44924984	-	2904.38	2831.85	2754.77	2157.38	2107.33	2139.58	-0.406573	1.89962e-16	9.04012e-15	purine rich element binding protein B	http://www.ncbi.nlm.nih.gov/gene/?term=5814
CREBL2	protein_coding	chr12:12764767-12798042	+	561.634	609.466	614.942	857.15	871.087	957.919	0.587566	1.94317e-16	9.23753e-15	cAMP responsive element binding protein like 2	http://www.ncbi.nlm.nih.gov/gene/?term=1389
EBI3	protein_coding	chr19:4229540-4237525	+	1101.23	1093.06	1043.84	747.131	779.965	763.389	-0.498957	1.95686e-16	9.2927e-15	Epstein-Barr virus induced 3	http://www.ncbi.nlm.nih.gov/gene/?term=10148
QSER1	protein_coding	chr11:32914724-33001816	+	5190.66	5081.81	4906.1	3782.66	3781.64	3959.74	-0.397278	1.98029e-16	9.39397e-15	glutamine and serine rich 1	http://www.ncbi.nlm.nih.gov/gene/?term=79832
VTA1	protein_coding	chr6:142468299-142542085	+	1810.49	1754.51	1774.56	2339.41	2450.2	2346.48	0.418571	2.03489e-16	9.6427e-15	vesicle trafficking 1	http://www.ncbi.nlm.nih.gov/gene/?term=51534
GPRIN1	protein_coding	chr5:176022803-176037131	-	828.177	905.312	949.137	524.092	515.026	619.437	-0.694436	2.04181e-16	9.66522e-15	G protein regulated inducer of neurite outgrowth 1	http://www.ncbi.nlm.nih.gov/gene/?term=114787
ARL5B	protein_coding	chr10:18948313-18966940	+	644.046	541.474	553.935	289.052	328.788	364.135	-0.824645	2.05287e-16	9.70729e-15	ADP ribosylation factor like GTPase 5B	http://www.ncbi.nlm.nih.gov/gene/?term=221079
TPK1	protein_coding	chr7:144149034-144533146	-	220.85	242.926	188.373	392.068	403.607	362.949	0.830528	2.07247e-16	9.78955e-15	thiamin pyrophosphokinase 1	http://www.ncbi.nlm.nih.gov/gene/?term=27010
PDE2A	protein_coding	chr11:72287184-72385497	-	2722.01	2533.07	2252.97	1723.3	1682.38	1573.89	-0.591954	2.07826e-16	9.80653e-15	phosphodiesterase 2A	http://www.ncbi.nlm.nih.gov/gene/?term=5138
TAOK3	protein_coding	chr12:118587606-118810750	-	1142.47	1099.86	1123.27	1503.26	1619.61	1539.58	0.470316	2.09203e-16	9.86107e-15	TAO kinase 3	http://www.ncbi.nlm.nih.gov/gene/?term=51347
FAM32A	protein_coding	chr19:16296212-16302857	+	1532.24	1545.99	1899.82	2650.46	2572.67	2512	0.635442	2.11536e-16	9.9605e-15	family with sequence similarity 32 member A	http://www.ncbi.nlm.nih.gov/gene/?term=26017
ARF6	protein_coding	chr14:50359736-50363772	+	2333.84	2255.76	2401.33	1673.29	1477.19	1707.58	-0.525292	2.22078e-16	1.04459e-14	ADP ribosylation factor 6	http://www.ncbi.nlm.nih.gov/gene/?term=382
SIL1	protein_coding	chr5:138282409-138534065	-	955.868	984.868	1059.49	1456.25	1427.45	1374.37	0.504364	2.3135e-16	1.08705e-14	SIL1 nucleotide exchange factor	http://www.ncbi.nlm.nih.gov/gene/?term=64374
RPS3	protein_coding	chr11:75110535-75133346	+	22069.5	22619.3	24716.6	17418	16911.1	17129.5	-0.431695	2.44039e-16	1.14547e-14	ribosomal protein S3	http://www.ncbi.nlm.nih.gov/gene/?term=6188
RAB3GAP1	protein_coding	chr2:135809835-135928280	+	1017.74	1005.56	971.259	1396.24	1340.51	1412.08	0.470694	2.55911e-16	1.19993e-14	RAB3 GTPase activating protein catalytic subunit 1	http://www.ncbi.nlm.nih.gov/gene/?term=22930
MPHOSPH10	protein_coding	chr2:71357444-71377232	+	1130.88	1074.26	1140.63	1567.27	1574.12	1491.03	0.469435	2.56634e-16	1.20205e-14	M-phase phosphoprotein 10	http://www.ncbi.nlm.nih.gov/gene/?term=10199
FAM114A1	protein_coding	chr4:38869354-38947365	+	997.905	1015.39	1018.39	745.128	690.989	666.2	-0.527835	2.59327e-16	1.21295e-14	family with sequence similarity 114 member A1	http://www.ncbi.nlm.nih.gov/gene/?term=92689
GPX8	protein_coding	chr5:54455946-54463129	+	1058.47	1170.79	1124.23	1518.27	1598.43	1652.58	0.507498	2.59504e-16	1.21295e-14	glutathione peroxidase 8 (putative)	http://www.ncbi.nlm.nih.gov/gene/?term=493869
SSX2IP	protein_coding	chr1:85109390-85156240	-	890.688	841.376	814.997	564.098	516.05	598.577	-0.601109	2.62931e-16	1.22768e-14	SSX family member 2 interacting protein	http://www.ncbi.nlm.nih.gov/gene/?term=117178
TPT1	protein_coding	chr13:45907606-45915419	-	19770	19918.3	19350.8	15478.7	15596.8	14664.8	-0.36815	2.80824e-16	1.30985e-14	tumor protein, translationally-controlled 1	http://www.ncbi.nlm.nih.gov/gene/?term=7178
MARCKS	protein_coding	chr6:114178514-114184652	+	1696.42	1806.83	1549.08	2463.43	2502.81	2323.44	0.529326	3.00806e-16	1.40159e-14	myristoylated alanine rich protein kinase C substrate	http://www.ncbi.nlm.nih.gov/gene/?term=4082
ZNF544	protein_coding	chr19:58740047-58788861	+	692.472	717.577	708.803	960.169	1060.17	1039.95	0.52992	3.53295e-16	1.64444e-14	zinc finger protein 544	http://www.ncbi.nlm.nih.gov/gene/?term=27300
ORAI2	protein_coding	chr7:102073977-102097268	+	1690.62	1512.63	1548.17	1149.2	1099.69	1073.24	-0.515598	3.62939e-16	1.68757e-14	ORAI calcium release-activated calcium modulator 2	http://www.ncbi.nlm.nih.gov/gene/?term=80228
ALPP	protein_coding	chr2:233243244-233247599	+	9162.78	8506.23	8978.21	12901.2	13608.8	11558.8	0.514661	3.6774e-16	1.70811e-14	alkaline phosphatase, placental	http://www.ncbi.nlm.nih.gov/gene/?term=250
GUCY1A2	protein_coding	chr11:106544738-106889171	-	25.5289	33.4313	36.0895	84.0149	86.0037	95.2606	1.47102	3.7538e-16	1.74179e-14	guanylate cyclase 1 soluble subunit alpha 2	http://www.ncbi.nlm.nih.gov/gene/?term=2977
MICALL2	protein_coding	chr7:1473995-1499109	-	842.655	929.03	836.552	574.1	542.329	610.299	-0.595151	3.79044e-16	1.75696e-14	MICAL like 2	http://www.ncbi.nlm.nih.gov/gene/?term=79778
PLPP1	protein_coding	chr5:54720670-54830906	-	564.919	490.393	495.678	315.054	257.088	316.678	-0.802671	3.80977e-16	1.76408e-14	phospholipid phosphatase 1	http://www.ncbi.nlm.nih.gov/gene/?term=8611
MAPK4	protein_coding	chr18:48086484-48258196	+	22.2956	25.5516	29.7897	79.014	97.0466	69.2198	1.65132	4.40969e-16	2.03838e-14	mitogen-activated protein kinase 4	http://www.ncbi.nlm.nih.gov/gene/?term=5596
RIT1	protein_coding	chr1:155867599-155881193	-	633.073	639.936	606.096	877.153	903.401	896.94	0.511269	4.41129e-16	2.03838e-14	Ras like without CAAX 1	http://www.ncbi.nlm.nih.gov/gene/?term=6016
BCOR	protein_coding	chrX:39910499-40036582	-	4795.65	4813.45	4861.92	3803.66	3702.73	3772.35	-0.359614	4.47942e-16	2.06772e-14	BCL6 corepressor	http://www.ncbi.nlm.nih.gov/gene/?term=54880
CDC5L	protein_coding	chr6:44355251-44418161	+	2317.64	2174.19	2199.64	1672.29	1641.96	1666.69	-0.42557	4.57004e-16	2.10737e-14	cell division cycle 5 like	http://www.ncbi.nlm.nih.gov/gene/?term=988
SLC48A1	protein_coding	chr12:48166967-48176536	+	870.29	980.146	900.509	584.103	615.091	642.196	-0.579521	4.59917e-16	2.11861e-14	solute carrier family 48 member 1	http://www.ncbi.nlm.nih.gov/gene/?term=55652
HADHB	protein_coding	chr2:26467616-26513333	+	2117.75	1986.49	1927.36	2656.46	2859.92	2779.94	0.460347	4.61816e-16	2.12516e-14	hydroxyacyl-CoA dehydrogenase/3-ketoacyl-CoA thiolase/enoyl-CoA hydratase (trifunctional protein), beta subunit	http://www.ncbi.nlm.nih.gov/gene/?term=3032
CBWD2	protein_coding	chr2:114195268-114253781	+	508.531	523.926	521.322	339.059	313.682	352.79	-0.628306	4.81265e-16	2.21205e-14	COBW domain containing 2	http://www.ncbi.nlm.nih.gov/gene/?term=150472
CARD10	protein_coding	chr22:37886400-37915210	-	2018.32	2131	2270.84	1524.27	1505.39	1570.03	-0.48167	4.81688e-16	2.21205e-14	caspase recruitment domain family member 10	http://www.ncbi.nlm.nih.gov/gene/?term=29775
HPSE	protein_coding	chr4:84213614-84256306	-	628.863	613.32	629.013	337.061	431.838	377.523	-0.706729	4.84186e-16	2.22123e-14	heparanase	http://www.ncbi.nlm.nih.gov/gene/?term=10855
RHBDD2	protein_coding	chr7:75508310-75518244	+	1204.59	1087.99	1153.82	747.131	711.3	830.572	-0.590457	4.99776e-16	2.28946e-14	rhomboid domain containing 2	http://www.ncbi.nlm.nih.gov/gene/?term=57414
NOMO2	protein_coding	chr16:18511182-18573434	-	2426.63	2375.78	2292.67	3041.53	3243.36	3211.37	0.420776	5.00086e-16	2.28946e-14	NODAL modulator 2	http://www.ncbi.nlm.nih.gov/gene/?term=283820
STK17B	protein_coding	chr2:196998307-197036336	-	827.782	853.211	854.245	614.106	552.436	576.833	-0.540298	5.08282e-16	2.32459e-14	serine/threonine kinase 17b	http://www.ncbi.nlm.nih.gov/gene/?term=9262
LINC00896	lncRNA	chr22:20193855-20196060	+	97.4625	111.095	113.275	226.038	210.425	192.238	0.963888	5.09449e-16	2.32755e-14	long intergenic non-protein coding RNA 896	http://www.ncbi.nlm.nih.gov/gene/?term=150197
LRP10	protein_coding	chr14:23340926-23350922	+	3679.28	3596.55	3620.03	2703.47	2753.67	2422.37	-0.467356	5.12861e-16	2.34074e-14	LDL receptor related protein 10	http://www.ncbi.nlm.nih.gov/gene/?term=26020
2021-03-09	protein_coding	chr12:58148881-58154193	+	501.38	546.562	549.419	348.06	347.966	300.548	-0.680495	5.1452e-16	2.34591e-14	membrane associated ring-CH-type finger 9	http://www.ncbi.nlm.nih.gov/gene/?term=92979
CAMSAP2	protein_coding	chr1:200708686-200829835	+	3926.48	3828.55	3712.9	2671.47	2659.75	2972.22	-0.465832	5.2237e-16	2.37927e-14	calmodulin regulated spectrin associated protein family member 2	http://www.ncbi.nlm.nih.gov/gene/?term=23271
TRIM28	protein_coding	chr19:59055836-59062082	+	6266.95	6191.49	6373.8	4893.85	4831.75	4985.15	-0.356432	5.31574e-16	2.41664e-14	tripartite motif containing 28	http://www.ncbi.nlm.nih.gov/gene/?term=10155
SPATA5L1	protein_coding	chr15:45694519-45713617	+	1475.13	1716.41	1582.52	1045.18	1068.34	1131.97	-0.557131	5.31659e-16	2.41664e-14	spermatogenesis associated 5 like 1	http://www.ncbi.nlm.nih.gov/gene/?term=79029
TNS4	protein_coding	chr17:38632080-38657854	-	757.654	760.868	687.307	485.085	503.783	488.83	-0.576909	5.40154e-16	2.45275e-14	tensin 4	http://www.ncbi.nlm.nih.gov/gene/?term=84951
PASK	protein_coding	chr2:242045514-242089394	-	594.997	593.719	570.276	351.062	394.514	399.456	-0.61924	5.60469e-16	2.54241e-14	PAS domain containing serine/threonine kinase	http://www.ncbi.nlm.nih.gov/gene/?term=23178
MTR	protein_coding	chr1:236958581-237067281	+	2491.17	2493.77	2351.75	1842.32	1754.29	1844.69	-0.430887	5.70001e-16	2.58302e-14	5-methyltetrahydrofolate-homocysteine methyltransferase	http://www.ncbi.nlm.nih.gov/gene/?term=4548
RHOB	protein_coding	chr2:20646832-20649206	+	6910.38	6989.8	6297	9446.65	10122.6	8913.15	0.496042	5.78601e-16	2.61933e-14	ras homolog family member B	http://www.ncbi.nlm.nih.gov/gene/?term=388
AKR1B1	protein_coding	chr7:134127102-134143991	-	15198.6	15525.6	15252.8	11599	12299.8	12024.3	-0.356012	5.91078e-16	2.6731e-14	aldo-keto reductase family 1 member B	http://www.ncbi.nlm.nih.gov/gene/?term=231
SEMA4B	protein_coding	chr15:90728152-90772892	+	3190.07	3544.78	2886.32	2177.38	2187.2	2101.66	-0.573075	5.99942e-16	2.71044e-14	semaphorin 4B	http://www.ncbi.nlm.nih.gov/gene/?term=10509
CYP51A1	protein_coding	chr7:91741463-91764059	-	4429.88	4564.86	4299.63	5628.98	6111.43	6141.74	0.427726	6.00671e-16	2.71098e-14	cytochrome P450 family 51 subfamily A member 1	http://www.ncbi.nlm.nih.gov/gene/?term=1595
ENO3	protein_coding	chr17:4854384-4860426	+	839.159	790.184	853.62	595.103	546.338	545.177	-0.557744	6.04329e-16	2.72474e-14	enolase 3	http://www.ncbi.nlm.nih.gov/gene/?term=2027
ANTXR1	protein_coding	chr2:69240276-69476459	+	3925.61	4027.2	3730.62	5220.91	5297.04	5003.68	0.410055	6.05503e-16	2.72727e-14	anthrax toxin receptor 1	http://www.ncbi.nlm.nih.gov/gene/?term=84168
SNPH	protein_coding	chr20:1246935-1289971	+	524.054	502.268	491.329	331.057	338.858	297.273	-0.648499	6.33408e-16	2.85008e-14	syntaphilin	http://www.ncbi.nlm.nih.gov/gene/?term=9751
ENSG00000272758.1	antisense	chr3:122135054-122152109	+	825.828	876.817	884.045	604.105	604.967	591.724	-0.522957	6.51711e-16	2.92948e-14	None	http://asia.ensembl.org/Homo_sapiens/Gene/Idhistory?g=ENSG00000272758
MRFAP1	protein_coding	chr4:6641818-6644472	+	4728.6	4987.39	5493.09	7190.25	6857.16	7418.21	0.496841	6.61063e-16	2.96853e-14	Morf4 family associated protein 1	http://www.ncbi.nlm.nih.gov/gene/?term=93621
NAT14	protein_coding	chr19:55996557-55998935	+	392.062	380.374	384.857	246.042	244.784	209.309	-0.723677	6.9117e-16	3.1006e-14	N-acetyltransferase 14 (putative)	http://www.ncbi.nlm.nih.gov/gene/?term=57106
ALPPL2	protein_coding	chr2:233271552-233275424	+	2788.87	2582.13	2529.37	4052.71	4303.46	3526.44	0.58904	6.92949e-16	3.10545e-14	alkaline phosphatase, placental like 2	http://www.ncbi.nlm.nih.gov/gene/?term=251
WBP11	protein_coding	chr12:14939412-14956401	-	1729.35	1688.6	1827.35	2361.41	2358.25	2582.19	0.476745	7.12194e-16	3.1885e-14	WW domain binding protein 11	http://www.ncbi.nlm.nih.gov/gene/?term=51729
CCNF	protein_coding	chr16:2479392-2508859	+	1409.59	1580.66	1572.36	1024.18	1043.05	1100.2	-0.527194	7.7811e-16	3.48011e-14	cyclin F	http://www.ncbi.nlm.nih.gov/gene/?term=899
LIPA	protein_coding	chr10:90973326-91011796	-	2289.39	2220.4	2305.98	2905.51	3071.38	3049.16	0.405072	7.90425e-16	3.53165e-14	lipase A, lysosomal acid type	http://www.ncbi.nlm.nih.gov/gene/?term=3988
ZNF319	protein_coding	chr16:58028572-58033762	-	565.651	573.03	599.712	364.064	378.374	402.59	-0.603376	7.93562e-16	3.54212e-14	zinc finger protein 319	http://www.ncbi.nlm.nih.gov/gene/?term=57567
WDR34	protein_coding	chr9:131395940-131419129	-	3638.42	3616.14	3938.66	2829.49	2441.27	2534.26	-0.520209	7.9768e-16	3.55694e-14	WD repeat domain 34	http://www.ncbi.nlm.nih.gov/gene/?term=89891
GNAQ	protein_coding	chr9:80331190-80646365	-	963.015	999.708	959.764	1315.23	1381.89	1329.64	0.462455	8.2195e-16	3.66149e-14	G protein subunit alpha q	http://www.ncbi.nlm.nih.gov/gene/?term=2776
FANCA	protein_coding	chr16:89803959-89883065	-	2451.85	2444.68	2164.47	1647.29	1709.67	1636.13	-0.499432	9.02699e-16	4.01719e-14	Fanconi anemia complementation group A	http://www.ncbi.nlm.nih.gov/gene/?term=2175
LGALS1	protein_coding	chr22:38071613-38075809	+	4773.84	5292.32	4944.11	3675.64	3413.47	3764.55	-0.467866	9.14611e-16	4.06614e-14	galectin 1	http://www.ncbi.nlm.nih.gov/gene/?term=3956
ZNF140	protein_coding	chr12:133656789-133684260	+	291.792	284.014	309.941	450.079	458.294	475.865	0.64269	9.45754e-16	4.20005e-14	zinc finger protein 140	http://www.ncbi.nlm.nih.gov/gene/?term=7699
IQGAP1	protein_coding	chr15:90931473-91045475	+	28479.4	27891.9	26507.2	21198.7	21383.6	21753.1	-0.365343	9.46615e-16	4.20005e-14	IQ motif containing GTPase activating protein 1	http://www.ncbi.nlm.nih.gov/gene/?term=8826
HDAC9	protein_coding	chr7:18126565-19042039	+	232.423	314.636	334.015	554.096	529.148	562.828	0.900488	9.76867e-16	4.32997e-14	histone deacetylase 9	http://www.ncbi.nlm.nih.gov/gene/?term=9734
SCNN1D	protein_coding	chr1:1215816-1227409	+	321.427	361.877	300.704	198.034	180.087	168.852	-0.845692	9.78368e-16	4.33232e-14	sodium channel epithelial 1 delta subunit	http://www.ncbi.nlm.nih.gov/gene/?term=6339
C15orf57	protein_coding	chr15:40823540-40857256	-	311.606	289.927	293.227	492.085	466.386	447.708	0.65313	1.03165e-15	4.56373e-14	None	http://www.ncbi.nlm.nih.gov/gene/?term=C15orf57
C1R	protein_coding	chr12:7187513-7245043	-	292.233	249.617	237.074	131.023	145.607	109.624	-1.00963	1.04145e-15	4.6025e-14	complement C1r	http://www.ncbi.nlm.nih.gov/gene/?term=715
ATP2B4	protein_coding	chr1:203595915-203713209	+	4968.5	4903.98	4387.63	3427.6	3488.21	3464.9	-0.457806	1.10403e-15	4.87422e-14	ATPase plasma membrane Ca2+ transporting 4	http://www.ncbi.nlm.nih.gov/gene/?term=493
PGRMC1	protein_coding	chrX:118370208-118378429	+	2530.34	2455.33	2514.87	1666.29	1573.29	1898.97	-0.545807	1.10859e-15	4.88952e-14	progesterone receptor membrane component 1	http://www.ncbi.nlm.nih.gov/gene/?term=10857
ITGAV	protein_coding	chr2:187454790-187545629	+	5442.2	5378.69	5058.38	4045.7	4084.07	3910.48	-0.398994	1.11517e-15	4.91368e-14	integrin subunit alpha V	http://www.ncbi.nlm.nih.gov/gene/?term=3685
CHD7	protein_coding	chr8:61591324-61780587	+	2133.95	2145.81	2032.44	2803.49	2734.56	2787.37	0.399704	1.16589e-15	5.13209e-14	chromodomain helicase DNA binding protein 7	http://www.ncbi.nlm.nih.gov/gene/?term=55636
SGK1	protein_coding	chr6:134490384-134639196	-	3202.99	3357.77	3349.38	2373.41	2564.51	2489.43	-0.416271	1.27996e-15	5.62866e-14	serum/glucocorticoid regulated kinase 1	http://www.ncbi.nlm.nih.gov/gene/?term=6446
MSANTD4	protein_coding	chr11:105878647-105893014	-	1019.74	968.155	967.8	1321.23	1364.74	1413.02	0.472009	1.2927e-15	5.67908e-14	Myb/SANT DNA binding domain containing 4 with coiled-coils	http://www.ncbi.nlm.nih.gov/gene/?term=84437
HS2ST1	protein_coding	chr1:87380335-87575681	+	1247.6	1307.32	1348.99	1735.3	1768.4	1810.71	0.44419	1.41296e-15	6.2013e-14	heparan sulfate 2-O-sulfotransferase 1	http://www.ncbi.nlm.nih.gov/gene/?term=9653
NACC2	protein_coding	chr9:138898383-138987131	-	1982.93	1971.76	1991.8	2561.45	2576.72	2618.71	0.383312	1.41565e-15	6.20702e-14	NACC family member 2	http://www.ncbi.nlm.nih.gov/gene/?term=138151
DCLRE1A	protein_coding	chr10:115594483-115614163	-	388.993	380.356	400.396	199.036	204.416	259.03	-0.821	1.48902e-15	6.52229e-14	DNA cross-link repair 1A	http://www.ncbi.nlm.nih.gov/gene/?term=9937
GNB2	protein_coding	chr7:100271363-100276792	+	7515.33	7805.61	7417.44	5869.02	5605.72	5976.37	-0.381813	1.65285e-15	7.2328e-14	G protein subunit beta 2	http://www.ncbi.nlm.nih.gov/gene/?term=2783
TUBB3	protein_coding	chr16:89988417-90002505	+	1029.7	1023.17	1111.46	723.126	666.788	761.867	-0.557056	1.67829e-15	7.33691e-14	tubulin beta 3 class III	http://www.ncbi.nlm.nih.gov/gene/?term=10381
NEK2	protein_coding	chr1:211831598-211848972	-	1233.91	1275.82	1378.1	812.143	803.351	943.853	-0.603804	1.75921e-15	7.68315e-14	NIMA related kinase 2	http://www.ncbi.nlm.nih.gov/gene/?term=4751
DCUN1D4	protein_coding	chr4:52709166-52783003	+	1053.7	1089.21	968.923	699.122	676.865	743.915	-0.553408	1.87307e-15	8.17239e-14	defective in cullin neddylation 1 domain containing 4	http://www.ncbi.nlm.nih.gov/gene/?term=23142
GPR37	protein_coding	chr7:124385655-124406079	-	210.723	230.98	255.529	366.066	443.038	440.726	0.840221	1.88016e-15	8.19531e-14	G protein-coupled receptor 37	http://www.ncbi.nlm.nih.gov/gene/?term=2861
ZNF83	protein_coding	chr19:53115617-53193834	-	401.82	438.491	400.713	615.107	602.988	638.059	0.580548	1.91806e-15	8.35236e-14	zinc finger protein 83	http://www.ncbi.nlm.nih.gov/gene/?term=55769
ENSG00000272173.1	antisense	chr12:7052671-7053767	-	183.659	178.945	149.078	72.0132	81.9393	87.8255	-1.07942	1.94652e-15	8.46801e-14	None	http://asia.ensembl.org/Homo_sapiens/Gene/Idhistory?g=ENSG00000272173
HSPD1	protein_coding	chr2:198351308-198364998	-	11080.3	12257.3	12994.2	16854.9	16918.2	18951.2	0.537153	1.97287e-15	8.5743e-14	heat shock protein family D (Hsp60) member 1	http://www.ncbi.nlm.nih.gov/gene/?term=3329
IL22RA1	protein_coding	chr1:24446261-24469775	-	157.782	168.053	191.775	82.0143	72.8846	92.0051	-1.06944	2.06173e-15	8.95178e-14	interleukin 22 receptor subunit alpha 1	http://www.ncbi.nlm.nih.gov/gene/?term=58985
RHEBL1	protein_coding	chr12:49458459-49463808	-	806.858	727.352	672.704	474.081	447.119	376.096	-0.765673	2.09175e-15	9.07325e-14	RHEB like 1	http://www.ncbi.nlm.nih.gov/gene/?term=121268
FOXQ1	protein_coding	chr6:1312675-1314993	+	348.173	316.548	259.748	158.027	165.868	140.259	-0.992407	2.16385e-15	9.37689e-14	forkhead box Q1	http://www.ncbi.nlm.nih.gov/gene/?term=94234
CEP70	protein_coding	chr3:138213181-138313225	-	713.133	648.648	675.501	455.079	457.281	467.476	-0.561638	2.18993e-15	9.48071e-14	centrosomal protein 70	http://www.ncbi.nlm.nih.gov/gene/?term=80321
AQP1	protein_coding	chr7:30951309-30965132	+	101.522	102.215	106.891	43.0075	44.5045	40.3549	-1.27836	2.19633e-15	9.49917e-14	aquaporin 1 (Colton blood group)	http://www.ncbi.nlm.nih.gov/gene/?term=358
CASP9	protein_coding	chr1:15817896-15851285	-	807.732	831.573	846.309	1118.2	1177.54	1150.37	0.470736	2.21927e-15	9.5891e-14	caspase 9	http://www.ncbi.nlm.nih.gov/gene/?term=842
DPH3	protein_coding	chr3:16298568-16306496	-	510.249	472.74	478.899	692.123	788.07	852.77	0.674251	2.23618e-15	9.65281e-14	diphthamide biosynthesis 3	http://www.ncbi.nlm.nih.gov/gene/?term=285381
CPA4	protein_coding	chr7:129932974-129964020	+	1083.27	1030.05	1074.97	1417.25	1447.7	1492.6	0.450567	2.25154e-15	9.70972e-14	carboxypeptidase A4	http://www.ncbi.nlm.nih.gov/gene/?term=51200
C19orf43	protein_coding	chr19:12841454-12845589	-	1328.04	1306.15	1577.32	927.161	928.692	895.048	-0.614781	2.27627e-15	9.80689e-14	None	http://www.ncbi.nlm.nih.gov/gene/?term=C19orf43
MORC3	protein_coding	chr21:37692487-37748944	+	1003.26	1055.74	1019.09	716.125	751.633	731.595	-0.485042	2.37667e-15	1.02296e-13	MORC family CW-type zinc finger 3	http://www.ncbi.nlm.nih.gov/gene/?term=23515
ZDHHC7	protein_coding	chr16:85008066-85045141	-	2921.34	2972.52	2683.31	3868.67	4185.15	3810.92	0.468399	2.47832e-15	1.06568e-13	zinc finger DHHC-type containing 7	http://www.ncbi.nlm.nih.gov/gene/?term=55625
KIAA0513	protein_coding	chr16:85061357-85127836	+	767.566	702.865	576.813	380.067	386.469	404.811	-0.804998	2.63998e-15	1.1341e-13	KIAA0513	http://www.ncbi.nlm.nih.gov/gene/?term=9764
NAV3	protein_coding	chr12:78225069-78606792	+	193.882	239.946	224.442	365.065	376.386	436.183	0.837482	2.65587e-15	1.13983e-13	neuron navigator 3	http://www.ncbi.nlm.nih.gov/gene/?term=89795
ZNF271P	misc_RNA	chr18:32870236-32890730	+	357.826	304.618	313.689	570.098	522.039	495.555	0.702959	2.68052e-15	1.1493e-13	zinc finger protein 271, pseudogene	http://www.ncbi.nlm.nih.gov/gene/?term=10778
RPS6KA5	protein_coding	chr14:91334466-91526993	-	165.593	141.502	137.778	73.0124	67.7881	65.8173	-1.10259	2.69858e-15	1.15593e-13	ribosomal protein S6 kinase A5	http://www.ncbi.nlm.nih.gov/gene/?term=9252
UNC93B1	protein_coding	chr11:67758571-67771595	-	1766.28	1713.18	1837.99	1335.23	1190.77	1129.79	-0.540387	2.7724e-15	1.18641e-13	unc-93 homolog B1, TLR signaling regulator	http://www.ncbi.nlm.nih.gov/gene/?term=81622
NUDCD3	protein_coding	chr7:44421965-44530385	-	1077.38	1104.79	1176.92	1521.27	1523.59	1566.89	0.456304	2.82362e-15	1.2069e-13	NudC domain containing 3	http://www.ncbi.nlm.nih.gov/gene/?term=23386
DMBX1	protein_coding	chr1:46972668-46979898	+	270.098	225.996	229.287	126.022	127.48	135.586	-0.896913	2.8257e-15	1.2069e-13	diencephalon/mesencephalon homeobox 1	http://www.ncbi.nlm.nih.gov/gene/?term=127343
MPRIP	protein_coding	chr17:16946074-17095962	+	5755.56	6184.81	5699.19	4401.77	4281.44	4566.17	-0.412911	2.95156e-15	1.25945e-13	myosin phosphatase Rho interacting protein	http://www.ncbi.nlm.nih.gov/gene/?term=23164
SLC25A44	protein_coding	chr1:156163723-156182587	+	1194.95	1136.31	1035.13	1597.28	1552.96	1649.48	0.512488	2.99551e-15	1.27698e-13	solute carrier family 25 member 44	http://www.ncbi.nlm.nih.gov/gene/?term=9673
AP1M2	protein_coding	chr19:10683347-10697991	-	543.87	549.307	696.419	967.169	953.019	990.116	0.700554	3.19054e-15	1.35883e-13	adaptor related protein complex 1 mu 2 subunit	http://www.ncbi.nlm.nih.gov/gene/?term=10053
LSM14B	protein_coding	chr20:60697517-60710434	+	1868.96	1942.33	1919.12	1449.25	1418.38	1450.36	-0.408476	3.25332e-15	1.38424e-13	LSM family member 14B	http://www.ncbi.nlm.nih.gov/gene/?term=149986
MAK16	protein_coding	chr8:33342685-33358778	+	641.897	720.644	651.878	984.172	947.004	1069.23	0.574409	3.29167e-15	1.39922e-13	MAK16 homolog	http://www.ncbi.nlm.nih.gov/gene/?term=84549
TMEM121	protein_coding	chr14:105992940-105996539	+	85.4983	67.7361	87.328	32.0052	24.2968	25.4999	-1.5514	3.36384e-15	1.42854e-13	transmembrane protein 121	http://www.ncbi.nlm.nih.gov/gene/?term=80757
PCDH1	protein_coding	chr5:141232676-141257975	-	184.586	173.045	138.116	76.0118	38.5339	58.3021	-1.51862	3.60715e-15	1.53041e-13	protocadherin 1	http://www.ncbi.nlm.nih.gov/gene/?term=5097
PTPRU	protein_coding	chr1:29563028-29653325	+	1537.94	1503.84	1573.99	1146.2	1157.31	1087.08	-0.444961	3.61305e-15	1.53146e-13	protein tyrosine phosphatase, receptor type U	http://www.ncbi.nlm.nih.gov/gene/?term=10076
PSMD9	protein_coding	chr12:122326637-122355771	+	840.644	881.7	916.571	596.104	561.557	637.822	-0.556487	3.61783e-15	1.53203e-13	proteasome 26S subunit, non-ATPase 9	http://www.ncbi.nlm.nih.gov/gene/?term=5715
WSB2	protein_coding	chr12:118470492-118499979	-	3170.89	3175.91	3065.25	2406.42	2263.18	2437.25	-0.405208	3.72243e-15	1.57483e-13	WD repeat and SOCS box containing 2	http://www.ncbi.nlm.nih.gov/gene/?term=55884
DOK4	protein_coding	chr16:57505834-57520385	-	2069.79	2115.29	2154.42	2744.48	2748.7	2749.24	0.378365	3.73703e-15	1.57951e-13	docking protein 4	http://www.ncbi.nlm.nih.gov/gene/?term=55715
OLFML1	protein_coding	chr11:7506600-7532608	+	251.239	211.221	235.139	429.074	412.729	361.055	0.786602	3.76101e-15	1.58814e-13	olfactomedin like 1	http://www.ncbi.nlm.nih.gov/gene/?term=283298
BTG2	protein_coding	chr1:203274664-203278730	+	309.006	360.862	330.059	634.11	721.108	520.66	0.907342	3.82697e-15	1.61446e-13	BTG anti-proliferation factor 2	http://www.ncbi.nlm.nih.gov/gene/?term=7832
CDK18	protein_coding	chr1:205473684-205501921	+	722.417	844.535	760.538	1085.19	1231.12	1200.01	0.594898	3.98379e-15	1.67903e-13	cyclin dependent kinase 18	http://www.ncbi.nlm.nih.gov/gene/?term=5129
HCN2	protein_coding	chr19:589893-617159	+	837.946	806	784.62	554.096	583.648	505.192	-0.562747	4.24158e-15	1.78599e-13	hyperpolarization activated cyclic nucleotide gated potassium and sodium channel 2	http://www.ncbi.nlm.nih.gov/gene/?term=610
ANO8	protein_coding	chr19:17434032-17445638	-	741.039	755.897	751.862	512.09	509.911	544.694	-0.521858	4.29355e-15	1.80616e-13	anoctamin 8	http://www.ncbi.nlm.nih.gov/gene/?term=57719
SAMHD1	protein_coding	chr20:35520227-35580246	-	727.78	678.225	631.648	445.077	411.824	464.068	-0.624483	4.4479e-15	1.86933e-13	SAM and HD domain containing deoxynucleoside triphosphate triphosphohydrolase 1	http://www.ncbi.nlm.nih.gov/gene/?term=25939
HES1	protein_coding	chr3:193853931-193856401	+	508.267	507.238	472.287	322.056	301.536	337.943	-0.629169	4.63408e-15	1.94575e-13	hes family bHLH transcription factor 1	http://www.ncbi.nlm.nih.gov/gene/?term=3280
CELSR2	protein_coding	chr1:109792641-109818378	+	2295.17	2434.77	2494.73	1776.31	1832.09	1779.2	-0.423675	4.66676e-15	1.95763e-13	cadherin EGF LAG seven-pass G-type receptor 2	http://www.ncbi.nlm.nih.gov/gene/?term=1952
TINCR	lncRNA	chr19:5558178-5568045	-	1437.32	1381.97	1391.38	1058.18	976.329	1029.45	-0.458363	4.71316e-15	1.97523e-13	TINCR ubiquitin domain containing	http://www.ncbi.nlm.nih.gov/gene/?term=257000
RAB11B	protein_coding	chr19:8455205-8469318	+	1567.84	1657.28	1654.65	1219.21	1198.84	1203.42	-0.430579	5.02044e-15	2.10203e-13	RAB11B, member RAS oncogene family	http://www.ncbi.nlm.nih.gov/gene/?term=9230
SLC7A2	protein_coding	chr8:17354597-17428077	+	758.842	745.054	745.471	1128.2	1120.87	998.339	0.530178	5.15292e-15	2.1535e-13	solute carrier family 7 member 2	http://www.ncbi.nlm.nih.gov/gene/?term=6542
ZNF845	protein_coding	chr19:53836972-53859372	+	220.238	239.82	267.233	376.067	440.005	427.106	0.771278	5.15303e-15	2.1535e-13	zinc finger protein 845	http://www.ncbi.nlm.nih.gov/gene/?term=91664
SLC12A3	protein_coding	chr16:56899119-56949762	+	3007.39	2607.58	2683.84	2006.35	1942.43	1969.97	-0.487258	5.25592e-15	2.19444e-13	solute carrier family 12 member 3	http://www.ncbi.nlm.nih.gov/gene/?term=6559
GPR161	protein_coding	chr1:168048780-168106905	-	573.075	593.708	601.335	375.066	393.543	416.372	-0.578239	5.50836e-15	2.29769e-13	G protein-coupled receptor 161	http://www.ncbi.nlm.nih.gov/gene/?term=23432
CHMP2B	protein_coding	chr3:87276413-87304698	+	3139.28	3116.88	3155.45	3949.69	4048.67	4014.1	0.351951	5.59804e-15	2.33292e-13	charged multivesicular body protein 2B	http://www.ncbi.nlm.nih.gov/gene/?term=25978
C6orf132	protein_coding	chr6:42068857-42110715	-	232.21	292.986	308.633	135.024	152.705	129.561	-0.998612	6.22547e-15	2.59197e-13	chromosome 6 open reading frame 132	http://www.ncbi.nlm.nih.gov/gene/?term=647024
MAGT1	protein_coding	chrX:77081861-77151065	-	2326.92	2223.45	2009.26	3011.52	3153.3	2988	0.481123	6.47485e-15	2.69328e-13	magnesium transporter 1	http://www.ncbi.nlm.nih.gov/gene/?term=84061
TOP1	protein_coding	chr20:39657458-39753127	+	4059.99	4092.96	4104.64	5174.9	5419.52	5826.48	0.421714	6.53022e-15	2.71379e-13	DNA topoisomerase I	http://www.ncbi.nlm.nih.gov/gene/?term=7150
MEAF6	protein_coding	chr1:37955561-37980420	-	1212.91	1317.17	1362.65	811.143	880.147	943.046	-0.564032	7.20217e-15	2.99024e-13	MYST/Esa1 associated factor 6	http://www.ncbi.nlm.nih.gov/gene/?term=64769
PLS1	protein_coding	chr3:142315229-142432506	+	533.369	641.034	604.007	893.155	858.956	912.667	0.58238	7.34114e-15	3.04511e-13	plastin 1	http://www.ncbi.nlm.nih.gov/gene/?term=5357
UNC45A	protein_coding	chr15:91473410-91497323	+	2432.62	2470.03	2785.39	3581.62	3619.71	3454.59	0.470549	7.43761e-15	3.08225e-13	unc-45 myosin chaperone A	http://www.ncbi.nlm.nih.gov/gene/?term=55898
NECAB2	protein_coding	chr16:84002237-84036379	+	51.7153	51.132	42.7993	12.002	4.07968	16.7887	-2.13744	7.53062e-15	3.1179e-13	N-terminal EF-hand calcium binding protein 2	http://www.ncbi.nlm.nih.gov/gene/?term=54550
POLR1A	protein_coding	chr2:86251569-86333278	-	2474.59	2588.15	2494.87	3259.57	3251.54	3482.48	0.402895	7.63725e-15	3.15912e-13	RNA polymerase I subunit A	http://www.ncbi.nlm.nih.gov/gene/?term=25885
LRP6	protein_coding	chr12:12268959-12419811	-	1302.79	1196.17	1187.36	908.156	825.552	794.572	-0.543219	7.65564e-15	3.16379e-13	LDL receptor related protein 6	http://www.ncbi.nlm.nih.gov/gene/?term=4040
G3BP1	protein_coding	chr5:151151476-151184915	+	2907.73	2866.23	2885.3	2265.39	2095.24	2213.72	-0.397348	7.68624e-15	3.17349e-13	G3BP stress granule assembly factor 1	http://www.ncbi.nlm.nih.gov/gene/?term=10146
NUDT6	protein_coding	chr4:123813799-123844159	-	586.949	508.121	479.936	314.055	335.811	297.172	-0.732483	7.69738e-15	3.17515e-13	nudix hydrolase 6	http://www.ncbi.nlm.nih.gov/gene/?term=11162
TRPS1	protein_coding	chr8:116420724-116681255	-	830.435	806.053	734.774	1081.19	1191.68	1169.3	0.538374	7.81269e-15	3.21974e-13	transcriptional repressor GATA binding 1	http://www.ncbi.nlm.nih.gov/gene/?term=7227
ALDH1L2	protein_coding	chr12:105413562-105478341	-	560.037	534.683	539.99	802.139	833.54	744.763	0.542799	7.86315e-15	3.23754e-13	aldehyde dehydrogenase 1 family member L2	http://www.ncbi.nlm.nih.gov/gene/?term=160428
SELENOF	protein_coding	chr1:87328128-87380260	-	2642.64	2819.21	2591.35	3581.62	3727.92	3472.67	0.421171	7.94376e-15	3.26771e-13	selenoprotein F	http://www.ncbi.nlm.nih.gov/gene/?term=9403
EI24	protein_coding	chr11:125439283-125454584	+	2339.21	2380.7	2356.85	3039.53	3023.88	3028.1	0.361365	8.00488e-15	3.28982e-13	EI24, autophagy associated transmembrane protein	http://www.ncbi.nlm.nih.gov/gene/?term=9538
KLF4	protein_coding	chr9:110247133-110252001	-	1296.66	1294.61	1169.83	913.158	874.1	867.447	-0.501746	8.15491e-15	3.34839e-13	Kruppel like factor 4	http://www.ncbi.nlm.nih.gov/gene/?term=9314
HAP1	protein_coding	chr17:39878891-39890898	-	127.039	134.649	147.551	61.0108	69.7741	59.4787	-1.10485	8.18605e-15	3.35809e-13	huntingtin associated protein 1	http://www.ncbi.nlm.nih.gov/gene/?term=9001
NR1D2	protein_coding	chr3:23986751-24022109	+	1846.08	1659.07	1736.83	1293.22	1255.5	1264.93	-0.458527	8.27667e-15	3.39214e-13	nuclear receptor subfamily 1 group D member 2	http://www.ncbi.nlm.nih.gov/gene/?term=9975
SEC13	protein_coding	chr3:10342613-10362872	-	2096.26	2050.28	2308.72	2933.51	2942.93	2891.42	0.441273	8.37584e-15	3.42963e-13	SEC13 homolog, nuclear pore and COPII coat complex component	http://www.ncbi.nlm.nih.gov/gene/?term=6396
ANP32E	protein_coding	chr1:150190717-150208504	-	5764.03	6071.7	5871.91	4535.79	4260.23	4650.95	-0.397184	8.9096e-15	3.64484e-13	acidic nuclear phosphoprotein 32 family member E	http://www.ncbi.nlm.nih.gov/gene/?term=81611
LYRM7	protein_coding	chr5:130506607-130541119	+	555.13	575.023	589.768	793.139	824.533	895.383	0.546021	9.07731e-15	3.71005e-13	LYR motif containing 7	http://www.ncbi.nlm.nih.gov/gene/?term=90624
ERLIN1	protein_coding	chr10:101909847-101945814	-	785.272	777.506	766.916	1065.19	1046.1	1099.26	0.462723	9.25429e-15	3.77892e-13	ER lipid raft associated 1	http://www.ncbi.nlm.nih.gov/gene/?term=10613
ZNF33B	protein_coding	chr10:43069617-43134285	-	458.695	424.513	481.499	778.134	697.068	657.901	0.644124	9.51557e-15	3.88206e-13	zinc finger protein 33B	http://www.ncbi.nlm.nih.gov/gene/?term=7582
HSD17B12	protein_coding	chr11:43702143-43878169	+	2472.89	2323.64	2248.52	3185.55	3341.45	3057.14	0.444495	9.92829e-15	4.04673e-13	hydroxysteroid 17-beta dehydrogenase 12	http://www.ncbi.nlm.nih.gov/gene/?term=51144
TST	protein_coding	chr22:37406900-37416224	-	875.157	820.628	914.905	627.108	582.76	590.675	-0.536166	1.02311e-14	4.16635e-13	thiosulfate sulfurtransferase	http://www.ncbi.nlm.nih.gov/gene/?term=7263
NACC1	protein_coding	chr19:13229102-13251961	+	3302.84	3528.69	3970.89	5002.87	5098.81	5285.05	0.509998	1.0276e-14	4.18082e-13	nucleus accumbens associated 1	http://www.ncbi.nlm.nih.gov/gene/?term=112939
RECQL4	protein_coding	chr8:145736667-145743210	-	1443.13	1540.33	1518.19	1077.19	1016.81	1135.08	-0.479808	1.02918e-14	4.18343e-13	RecQ like helicase 4	http://www.ncbi.nlm.nih.gov/gene/?term=9401
VAPA	protein_coding	chr18:9913955-9960018	+	2699.41	2716.91	2539.19	2028.35	1980.87	2016.57	-0.400449	1.03765e-14	4.21399e-13	VAMP associated protein A	http://www.ncbi.nlm.nih.gov/gene/?term=9218
MAP3K12	protein_coding	chr12:53874276-53893444	-	634.776	550.313	588.488	362.064	399.561	386.937	-0.626265	1.08324e-14	4.39516e-13	mitogen-activated protein kinase kinase kinase 12	http://www.ncbi.nlm.nih.gov/gene/?term=7786
LPP	protein_coding	chr3:187871661-188608460	+	1674.45	1738.87	1706.42	1267.22	1263.6	1311.33	-0.41441	1.103e-14	4.47125e-13	LIM domain containing preferred translocation partner in lipoma	http://www.ncbi.nlm.nih.gov/gene/?term=4026
GPRC5C	protein_coding	chr17:72427667-72443568	+	1557.64	1478.32	1441.23	1044.18	1126.89	994.989	-0.499244	1.1055e-14	4.47731e-13	G protein-coupled receptor class C group 5 member C	http://www.ncbi.nlm.nih.gov/gene/?term=55890
NRSN2	protein_coding	chr20:327370-335512	+	903.768	852.071	966.238	640.111	589.868	630.738	-0.549325	1.14424e-14	4.63003e-13	neurensin 2	http://www.ncbi.nlm.nih.gov/gene/?term=80023
URI1	protein_coding	chr19:30414551-30507519	+	887.954	884.614	917.215	1178.21	1289.82	1283.74	0.479541	1.15695e-14	4.6772e-13	URI1, prefoldin like chaperone	http://www.ncbi.nlm.nih.gov/gene/?term=8725
UBE2G1	protein_coding	chr17:4172512-4269969	-	1527.37	1506.81	1553.24	1076.19	1101.73	1180.67	-0.450247	1.22343e-14	4.9415e-13	ubiquitin conjugating enzyme E2 G1	http://www.ncbi.nlm.nih.gov/gene/?term=7326
LIX1L	protein_coding	chr1:145477067-145501669	+	1402.42	1349.54	1349.15	996.173	931.833	1033.37	-0.469663	1.23407e-14	4.97996e-13	limb and CNS expressed 1 like	http://www.ncbi.nlm.nih.gov/gene/?term=128077
HMGA1	protein_coding	chr6:34204577-34214008	+	18585.8	19838.7	20778.6	14825.6	14070.4	15224.9	-0.424286	1.25693e-14	5.0676e-13	high mobility group AT-hook 1	http://www.ncbi.nlm.nih.gov/gene/?term=3159
BLOC1S5	protein_coding	chr6:8013800-8064647	-	384.922	408.949	398.359	263.045	254.913	222.033	-0.68728	1.30783e-14	5.26807e-13	biogenesis of lysosomal organelles complex 1 subunit 5	http://www.ncbi.nlm.nih.gov/gene/?term=63915
PDGFA	protein_coding	chr7:536895-559481	-	2549.13	2466.2	2356.2	1745.31	1844.25	1880.6	-0.430134	1.31298e-14	5.28402e-13	platelet derived growth factor subunit A	http://www.ncbi.nlm.nih.gov/gene/?term=5154
RABEP1	protein_coding	chr17:5185558-5289660	+	1415.51	1458.7	1471.6	1878.33	1926.23	2028.92	0.424206	1.36272e-14	5.47926e-13	rabaptin, RAB GTPase binding effector protein 1	http://www.ncbi.nlm.nih.gov/gene/?term=9135
CBR3	protein_coding	chr21:37507263-37518860	+	154.667	164.099	198.3	84.0146	78.9297	85.8145	-1.05676	1.40666e-14	5.64829e-13	carbonyl reductase 3	http://www.ncbi.nlm.nih.gov/gene/?term=874
SLC38A7	protein_coding	chr16:58699013-58718681	-	1370.14	1175.45	1206.18	1785.31	1747.18	1784.35	0.503599	1.40729e-14	5.64829e-13	solute carrier family 38 member 7	http://www.ncbi.nlm.nih.gov/gene/?term=55238
STYXL1	protein_coding	chr7:75625655-75677321	-	276.496	341.186	335.121	500.089	608.879	534.533	0.785491	1.44597e-14	5.79833e-13	serine/threonine/tyrosine interacting like 1	http://www.ncbi.nlm.nih.gov/gene/?term=51657
SERPINB9P1	misc_RNA	chr6:2854891-2876744	-	230.47	249.755	218.448	135.023	125.468	130.414	-0.836424	1.48545e-14	5.95127e-13	serpin family B member 9 pseudogene 1	http://www.ncbi.nlm.nih.gov/gene/?term=221756
ZSCAN30	protein_coding	chr18:32831022-32870209	-	232.564	245.797	223.049	398.069	427.836	352.584	0.749181	1.48911e-14	5.9606e-13	zinc finger and SCAN domain containing 30	http://www.ncbi.nlm.nih.gov/gene/?term=100101467
GPR153	protein_coding	chr1:6307406-6321035	-	624.031	704.893	662.074	467.08	422.925	432.701	-0.590092	1.50065e-14	6.00138e-13	G protein-coupled receptor 153	http://www.ncbi.nlm.nih.gov/gene/?term=387509
DISC1	protein_coding	chr1:231762561-232177018	+	26.6134	35.3947	39.7465	85.015	90.0298	89.0417	1.36617	1.50215e-14	6.00199e-13	disrupted in schizophrenia 1	http://www.ncbi.nlm.nih.gov/gene/?term=27185
CDC42SE2	protein_coding	chr5:130599702-130730383	+	2013.04	1859.67	1817.91	1395.24	1391.05	1394.23	-0.444301	1.56474e-14	6.24647e-13	CDC42 small effector 2	http://www.ncbi.nlm.nih.gov/gene/?term=56990
GPBP1L1	protein_coding	chr1:46092976-46152302	-	2409.1	2520.32	2461.82	3200.56	3124.07	3261.14	0.374872	1.57245e-14	6.27165e-13	GC-rich promoter binding protein 1 like 1	http://www.ncbi.nlm.nih.gov/gene/?term=60313
ITSN2	protein_coding	chr2:24425735-24583397	-	894.277	907.268	900.754	643.112	644.443	660.422	-0.472365	1.60687e-14	6.40319e-13	intersectin 2	http://www.ncbi.nlm.nih.gov/gene/?term=50618
ENSG00000262211.1	antisense	chr5:55231971-55237555	+	262.94	248.686	232.79	134.024	146.671	144.144	-0.807455	1.75801e-14	6.99925e-13	None	http://asia.ensembl.org/Homo_sapiens/Gene/Idhistory?g=ENSG00000262211
E2F7	protein_coding	chr12:77415026-77459360	-	1335.07	1325.94	1383.83	847.148	731.639	970.076	-0.66638	1.77207e-14	7.0489e-13	E2F transcription factor 7	http://www.ncbi.nlm.nih.gov/gene/?term=144455
MMP17	protein_coding	chr12:132312938-132336316	+	335.84	302.678	312.993	202.035	191.205	179.412	-0.73084	1.85268e-14	7.36298e-13	matrix metallopeptidase 17	http://www.ncbi.nlm.nih.gov/gene/?term=4326
TNFAIP3	protein_coding	chr6:138188325-138204451	+	3185.34	3264.55	2676.06	1917.33	2165.82	1905.7	-0.607498	1.89137e-14	7.51008e-13	TNF alpha induced protein 3	http://www.ncbi.nlm.nih.gov/gene/?term=7128
KIF14	protein_coding	chr1:200520625-200589862	-	1708.43	1812.6	1798.15	1246.22	1085.69	1312.96	-0.5456	1.96901e-14	7.81139e-13	kinesin family member 14	http://www.ncbi.nlm.nih.gov/gene/?term=9928
SNAI3-AS1	lncRNA	chr16:88729781-88753594	+	119.4	115.977	116.596	203.036	227.57	206.861	0.856618	2.19445e-14	8.69801e-13	SNAI3 antisense RNA 1	http://www.ncbi.nlm.nih.gov/gene/?term=197187
ITGA5	protein_coding	chr12:54789045-54813050	-	29254.2	31168.3	25247	19193.3	20134.2	19932.7	-0.531698	2.3228e-14	9.19859e-13	integrin subunit alpha 5	http://www.ncbi.nlm.nih.gov/gene/?term=3678
TLE4	protein_coding	chr9:82186688-82341797	+	1282.54	1126.33	1150.63	1683.29	1865.37	1637.52	0.543459	2.44859e-14	9.68812e-13	transducin like enhancer of split 4	http://www.ncbi.nlm.nih.gov/gene/?term=7091
NT5C3A	protein_coding	chr7:33053725-33102409	-	989.976	907.181	912.973	1244.22	1363.68	1380.12	0.505351	2.54645e-14	1.00664e-12	5'-nucleotidase, cytosolic IIIA	http://www.ncbi.nlm.nih.gov/gene/?term=51251
OTUD6B	protein_coding	chr8:92082424-92099323	+	522.285	529.792	546.661	739.13	760.808	835.984	0.54606	2.55908e-14	1.01054e-12	OTU domain containing 6B	http://www.ncbi.nlm.nih.gov/gene/?term=51633
UBE3C	protein_coding	chr7:156931655-157062066	+	4355.96	4407.51	4412.38	5504.96	5508.56	5798.17	0.351428	2.56086e-14	1.01054e-12	ubiquitin protein ligase E3C	http://www.ncbi.nlm.nih.gov/gene/?term=9690
CD177	protein_coding	chr19:43857811-43867324	+	166.384	198.601	204.143	101.017	92.0861	98.5767	-0.965393	2.615e-14	1.031e-12	CD177 molecule	http://www.ncbi.nlm.nih.gov/gene/?term=57126
TNNC1	protein_coding	chr3:52485107-52488057	-	247.728	232.768	332.946	546.094	483.643	501.616	0.91198	2.65164e-14	1.04452e-12	troponin C1, slow skeletal and cardiac type	http://www.ncbi.nlm.nih.gov/gene/?term=7134
ETV5	protein_coding	chr3:185764106-185826901	-	1385.7	1404.66	1352.62	971.17	955.08	1063.95	-0.470569	2.67874e-14	1.05426e-12	ETS variant 5	http://www.ncbi.nlm.nih.gov/gene/?term=2119
GSKIP	protein_coding	chr14:96829789-96853627	+	568.661	537.565	597.216	241.045	344.858	336.68	-0.884546	2.7709e-14	1.08957e-12	GSK3B interacting protein	http://www.ncbi.nlm.nih.gov/gene/?term=51527
SORD	protein_coding	chr15:45315302-45367287	+	1463.37	1481.17	1712.51	2258.39	2125.6	2291.99	0.518917	2.81945e-14	1.10769e-12	sorbitol dehydrogenase	http://www.ncbi.nlm.nih.gov/gene/?term=6652
BCL3	protein_coding	chr19:45251978-45263301	+	971.985	971.278	808.566	572.1	606.975	607.393	-0.622579	2.87818e-14	1.12976e-12	B-cell CLL/lymphoma 3	http://www.ncbi.nlm.nih.gov/gene/?term=602
VPS9D1-AS1	lncRNA	chr16:89778264-89784573	+	299.3	294.81	335.363	504.087	476.506	460.414	0.631265	2.97199e-14	1.16556e-12	VPS9D1 antisense RNA 1	http://www.ncbi.nlm.nih.gov/gene/?term=100128881
IER3IP1	protein_coding	chr18:44681390-44702745	-	707.363	733.277	753.099	1026.18	1023.79	984.138	0.467262	3.09578e-14	1.21304e-12	immediate early response 3 interacting protein 1	http://www.ncbi.nlm.nih.gov/gene/?term=51124
TTC27	protein_coding	chr2:32853087-33046118	+	612.019	580.812	646.612	843.148	886.227	940.003	0.53629	3.16767e-14	1.24012e-12	tetratricopeptide repeat domain 27	http://www.ncbi.nlm.nih.gov/gene/?term=55622
FUCA1	protein_coding	chr1:24171567-24194859	-	631.912	640.957	574.289	398.07	430.917	405.11	-0.580775	3.17106e-14	1.24036e-12	alpha-L-fucosidase 1	http://www.ncbi.nlm.nih.gov/gene/?term=2517
DDX58	protein_coding	chr9:32455300-32526322	-	2547.48	2294.16	2096.98	1463.26	1666.08	1498.4	-0.584021	3.19008e-14	1.2467e-12	DExD/H-box helicase 58	http://www.ncbi.nlm.nih.gov/gene/?term=23586
SLFN5	protein_coding	chr17:33570055-33600674	+	2606.32	2318.79	1938.15	1299.23	1499.16	1382.65	-0.714971	3.31471e-14	1.29428e-12	schlafen family member 5	http://www.ncbi.nlm.nih.gov/gene/?term=162394
COPG1	protein_coding	chr3:128968453-128996616	+	5532.32	5744.41	5311.46	7214.26	7551	6995.93	0.391734	3.32932e-14	1.29884e-12	coatomer protein complex subunit gamma 1	http://www.ncbi.nlm.nih.gov/gene/?term=22820
FAM210B	protein_coding	chr20:54933983-54943719	+	272.795	288.049	273.493	429.075	481.448	414.928	0.667832	3.34349e-14	1.30323e-12	family with sequence similarity 210 member B	http://www.ncbi.nlm.nih.gov/gene/?term=116151
RFFL	protein_coding	chr17:33336131-33416348	-	663.248	636.037	539.597	390.068	383.429	383.845	-0.666776	3.39959e-14	1.32394e-12	ring finger and FYVE like domain containing E3 ubiquitin protein ligase	http://www.ncbi.nlm.nih.gov/gene/?term=117584
C11orf57	misc_RNA	chr11:111944968-111955874	+	1630.02	1718.28	1613.63	1189.21	1192.79	1274.04	-0.440737	3.43536e-14	1.3367e-12	chromosome 11 open reading frame 57	http://www.ncbi.nlm.nih.gov/gene/?term=55216
CUL7	protein_coding	chr6:43005355-43021683	-	1145.91	1158.87	1185.43	1820.31	1715.76	1520.23	0.534794	3.4444e-14	1.33905e-12	cullin 7	http://www.ncbi.nlm.nih.gov/gene/?term=9820
AKIRIN1	protein_coding	chr1:39456916-39471737	+	2027.49	2085.82	2088.78	2674.47	2812.47	3101.48	0.469339	3.6945e-14	1.43503e-12	akirin 1	http://www.ncbi.nlm.nih.gov/gene/?term=79647
DIXDC1	protein_coding	chr11:111797868-111893374	+	1052.97	1085.17	1102.92	1407.25	1470.96	1516.91	0.438771	3.91462e-14	1.51921e-12	DIX domain containing 1	http://www.ncbi.nlm.nih.gov/gene/?term=85458
KLHDC7A	protein_coding	chr1:18807424-18812493	+	41.1223	40.3248	30.1773	95.0174	137.452	92.6015	1.5417	4.00711e-14	1.55375e-12	kelch domain containing 7A	http://www.ncbi.nlm.nih.gov/gene/?term=127707
NARS	protein_coding	chr18:55267891-55289177	-	3529.12	3555.37	3287.3	4493.78	4439.22	4529.31	0.376541	4.03973e-14	1.56503e-12	asparaginyl-tRNA synthetase	http://www.ncbi.nlm.nih.gov/gene/?term=4677
PBX2	protein_coding	chr6:32152510-32157963	-	2012.57	2039.62	2014.99	2652.46	2646.5	2546.99	0.37101	4.2416e-14	1.64181e-12	PBX homeobox 2	http://www.ncbi.nlm.nih.gov/gene/?term=5089
EPPK1	protein_coding	chr8:144939492-144952632	-	7009.01	6906.07	7246.97	8720.52	9002.81	9113.74	0.342615	4.28363e-14	1.65665e-12	epiplakin 1	http://www.ncbi.nlm.nih.gov/gene/?term=83481
EIF2AK2	protein_coding	chr2:37332281-37384190	-	1025.7	1092.06	1131.97	766.134	786.05	780.324	-0.479222	4.31627e-14	1.66782e-12	eukaryotic translation initiation factor 2 alpha kinase 2	http://www.ncbi.nlm.nih.gov/gene/?term=5610
SUPT16H	protein_coding	chr14:21819631-21852425	-	3783.53	4004.49	4232.05	5321.93	5207.12	5634.77	0.426976	4.53594e-14	1.75119e-12	SPT16 homolog, facilitates chromatin remodeling subunit	http://www.ncbi.nlm.nih.gov/gene/?term=11198
TGFBR1	protein_coding	chr9:101867371-101916474	+	997.93	1043.95	1000.15	640.113	742.485	727.09	-0.52819	4.71684e-14	1.81945e-12	transforming growth factor beta receptor 1	http://www.ncbi.nlm.nih.gov/gene/?term=7046
NIPA1	protein_coding	chr15:23043279-23086843	-	5547.21	5979.42	5277.05	3910.68	4012.3	4316.76	-0.457193	4.83073e-14	1.86177e-12	non imprinted in Prader-Willi/Angelman syndrome 1	http://www.ncbi.nlm.nih.gov/gene/?term=123606
TLDC1	protein_coding	chr16:84509966-84538288	-	1776.52	1793.98	1587.7	1160.2	1187.73	1281.34	-0.50692	4.84987e-14	1.86753e-12	TBC/LysM-associated domain containing 1	http://www.ncbi.nlm.nih.gov/gene/?term=57707
ZBTB34	protein_coding	chr9:129622944-129648157	+	952.255	996.839	870.149	653.114	662.623	643.681	-0.524057	4.97929e-14	1.91572e-12	zinc finger and BTB domain containing 34	http://www.ncbi.nlm.nih.gov/gene/?term=403341
CUL4A	protein_coding	chr13:113862507-113919392	+	5385.57	5538.89	5523.13	7083.23	6806.53	6856.76	0.334922	5.03858e-14	1.93686e-12	cullin 4A	http://www.ncbi.nlm.nih.gov/gene/?term=8451
RABGAP1	protein_coding	chr9:125703288-125867147	+	1549.06	1485.26	1352.71	1050.18	1055.13	982.17	-0.505959	5.11618e-14	1.96499e-12	RAB GTPase activating protein 1	http://www.ncbi.nlm.nih.gov/gene/?term=23637
PAK2	protein_coding	chr3:196466728-196559518	+	2490.43	2464.16	2635.69	3293.57	3310.23	3628.61	0.430542	5.25494e-14	2.01655e-12	p21 (RAC1) activated kinase 2	http://www.ncbi.nlm.nih.gov/gene/?term=5062
IMPA2	protein_coding	chr18:11981427-12030885	+	2351.15	2076.81	2143.89	1594.28	1628.75	1574.62	-0.453525	5.32101e-14	2.03891e-12	inositol monophosphatase 2	http://www.ncbi.nlm.nih.gov/gene/?term=3613
UAP1	protein_coding	chr1:162531230-162569633	+	4587.27	4527.41	4517.16	3307.58	3302.15	3664.59	-0.408043	5.32235e-14	2.03891e-12	UDP-N-acetylglucosamine pyrophosphorylase 1	http://www.ncbi.nlm.nih.gov/gene/?term=6675
KIAA1143	protein_coding	chr3:44790236-44803173	-	1135.43	1162.81	1199.03	1527.27	1565.03	1558.53	0.410627	5.87545e-14	2.24886e-12	KIAA1143	http://www.ncbi.nlm.nih.gov/gene/?term=57456
MYH9	protein_coding	chr22:36677323-36784112	-	13558.1	15159.9	16655.2	21097.7	21355.3	22204.6	0.510908	6.05516e-14	2.31566e-12	myosin heavy chain 9	http://www.ncbi.nlm.nih.gov/gene/?term=4627
SH3BGRL3	protein_coding	chr1:26606213-26608013	+	2942.65	3068.87	2788.48	2176.38	2255.98	2210.65	-0.405413	6.14432e-14	2.34774e-12	SH3 domain binding glutamate rich protein like 3	http://www.ncbi.nlm.nih.gov/gene/?term=83442
MICAL3	protein_coding	chr22:18270415-18507325	-	1911.02	1905.92	1897.45	2386.42	2590.83	2576.2	0.402442	6.20243e-14	2.36792e-12	microtubule associated monooxygenase, calponin and LIM domain containing 3	http://www.ncbi.nlm.nih.gov/gene/?term=57553
RBM7	protein_coding	chr11:114271251-114281332	+	450.206	452.182	430.311	641.112	624.225	643.499	0.518805	6.35575e-14	2.42437e-12	RNA binding motif protein 7	http://www.ncbi.nlm.nih.gov/gene/?term=10179
TMEM173	protein_coding	chr5:138855113-138862375	-	955.066	886.578	857.966	663.113	568.63	571.815	-0.580997	6.36684e-14	2.42653e-12	transmembrane protein 173	http://www.ncbi.nlm.nih.gov/gene/?term=340061
S100A2	protein_coding	chr1:153533584-153538306	-	321.837	331.136	417.916	160.029	187.146	204.217	-0.9576	6.43801e-14	2.45156e-12	S100 calcium binding protein A2	http://www.ncbi.nlm.nih.gov/gene/?term=6273
GSTCD	protein_coding	chr4:106629941-106768882	+	300.251	308.663	303.212	194.033	172.039	192.84	-0.706577	6.67997e-14	2.54152e-12	glutathione S-transferase C-terminal domain containing	http://www.ncbi.nlm.nih.gov/gene/?term=79807
SYT12	protein_coding	chr11:66790190-66818334	+	1262.5	1257.04	1482.91	921.16	917.543	843.348	-0.577808	6.76373e-14	2.5712e-12	synaptotagmin 12	http://www.ncbi.nlm.nih.gov/gene/?term=91683
LOC553103	lncRNA	chr5:131646969-131705608	-	44.3202	33.36	45.9747	101.018	109.218	89.3099	1.27363	7.07331e-14	2.68659e-12	None	http://www.ncbi.nlm.nih.gov/gene/?term=LOC553103
DNMT1	protein_coding	chr19:10244020-10305811	-	3742.91	3900.4	3686.07	2958.51	2671.93	2889.03	-0.411182	7.1109e-14	2.69857e-12	DNA methyltransferase 1	http://www.ncbi.nlm.nih.gov/gene/?term=1786
AOX1	protein_coding	chr2:201450731-201536218	+	109.889	179.961	205.116	388.068	435.927	375.68	1.27808	7.42581e-14	2.81568e-12	aldehyde oxidase 1	http://www.ncbi.nlm.nih.gov/gene/?term=316
RPS12	protein_coding	chr6:133135708-133138703	+	7637.03	7763.23	8052.68	9967.74	9709	9841.28	0.331686	7.47594e-14	2.83228e-12	ribosomal protein S12	http://www.ncbi.nlm.nih.gov/gene/?term=6206
MMS19	protein_coding	chr10:99218081-99258551	-	941.048	1002.64	1002.42	1308.23	1354.59	1319.01	0.433973	7.64514e-14	2.89392e-12	MMS19 homolog, cytosolic iron-sulfur assembly component	http://www.ncbi.nlm.nih.gov/gene/?term=64210
OGFR	protein_coding	chr20:61436152-61445352	+	989.493	1187.42	1330.74	1902.33	1883.69	1769.98	0.663204	8.3547e-14	3.15983e-12	opioid growth factor receptor	http://www.ncbi.nlm.nih.gov/gene/?term=11054
RAD51L3-RFFL	lncRNA	chr17:33336131-33448541	-	468.086	471.875	425.472	296.052	284.316	307.287	-0.620326	8.69821e-14	3.28696e-12	RAD51L3-RFFL readthrough	http://www.ncbi.nlm.nih.gov/gene/?term=100529207
SNHG8	lncRNA	chr4:119199917-119200978	+	176.794	209.467	188.284	306.054	327.74	310.726	0.716143	8.72393e-14	3.29389e-12	small nucleolar RNA host gene 8	http://www.ncbi.nlm.nih.gov/gene/?term=100093630
SAMD12	protein_coding	chr8:119201694-119634234	-	576.498	637.992	637.372	422.073	396.628	430.27	-0.569179	8.7707e-14	3.30875e-12	sterile alpha motif domain containing 12	http://www.ncbi.nlm.nih.gov/gene/?term=401474
PMM2	protein_coding	chr16:8891670-8943194	+	1418.43	1310.09	1493.82	1914.33	1890.85	2006.73	0.460498	8.847e-14	3.33471e-12	phosphomannomutase 2	http://www.ncbi.nlm.nih.gov/gene/?term=5373
ZMIZ1-AS1	lncRNA	chr10:80703083-80827205	-	228.136	210.306	216.146	133.023	116.373	120.93	-0.820202	8.90088e-14	3.35219e-12	ZMIZ1 antisense RNA 1	http://www.ncbi.nlm.nih.gov/gene/?term=283050
ENSG00000244300.2	antisense	chr3:128208055-128216209	+	570.669	554.355	557.063	406.07	369.293	368.105	-0.556045	8.93705e-14	3.36297e-12	None	http://asia.ensembl.org/Homo_sapiens/Gene/Idhistory?g=ENSG00000244300
TFPI	protein_coding	chr2:188328957-188419232	-	1316.63	1330.06	1126.23	1959.34	2147.58	1742.97	0.632962	9.11144e-14	3.4257e-12	tissue factor pathway inhibitor	http://www.ncbi.nlm.nih.gov/gene/?term=7035
HIPK2	protein_coding	chr7:139246316-139477693	-	1514.37	1420.28	1446.99	1919.33	1907	1929.61	0.393906	9.22702e-14	3.46624e-12	homeodomain interacting protein kinase 2	http://www.ncbi.nlm.nih.gov/gene/?term=28996
CCND3	protein_coding	chr6:41902671-42016632	-	3073.76	3004.78	3149.48	2272.4	2189.34	2447.52	-0.417747	9.54455e-14	3.5825e-12	cyclin D3	http://www.ncbi.nlm.nih.gov/gene/?term=896
DCBLD1	protein_coding	chr6:117803767-117891021	+	690.084	691.05	648.138	929.162	961.045	920.445	0.470711	9.62486e-14	3.60961e-12	discoidin, CUB and LCCL domain containing 1	http://www.ncbi.nlm.nih.gov/gene/?term=285761
NFE2L1	protein_coding	chr17:46125667-46138907	+	6682.72	6960.2	7212.16	8879.55	8857.14	8782.16	0.346429	9.67131e-14	3.62205e-12	nuclear factor, erythroid 2 like 1	http://www.ncbi.nlm.nih.gov/gene/?term=4779
PPM1K	protein_coding	chr4:89178761-89205983	-	875.901	841.41	790.591	570.1	609.982	577.937	-0.511506	9.67428e-14	3.62205e-12	protein phosphatase, Mg2+/Mn2+ dependent 1K	http://www.ncbi.nlm.nih.gov/gene/?term=152926
LDHB	protein_coding	chr12:21788276-21810789	-	10236	10640.4	9903.27	7349.28	7143.49	8177.92	-0.441173	9.73752e-14	3.64266e-12	lactate dehydrogenase B	http://www.ncbi.nlm.nih.gov/gene/?term=3945
ENSG00000269927.1	lincRNA	chr14:71607842-71609970	-	1.14925	2.9282	12.0313	35.0063	46.4887	30.924	2.74441	1.00057e-13	3.73985e-12	None	http://asia.ensembl.org/Homo_sapiens/Gene/Idhistory?g=ENSG00000269927
TOMM34	protein_coding	chr20:43570771-43589114	-	1381.7	1404.6	1462.88	1937.34	1817.06	2030.95	0.444668	1.01679e-13	3.79729e-12	translocase of outer mitochondrial membrane 34	http://www.ncbi.nlm.nih.gov/gene/?term=10953
SEC23IP	protein_coding	chr10:121652085-121704170	+	1839.06	1784.97	1819.51	2293.4	2450.2	2370.74	0.386198	1.02316e-13	3.8179e-12	SEC23 interacting protein	http://www.ncbi.nlm.nih.gov/gene/?term=11196
LCORL	protein_coding	chr4:17842822-18023498	-	589.553	542.5	568.841	348.062	375.331	404.591	-0.592707	1.02434e-13	3.81911e-12	ligand dependent nuclear receptor corepressor like	http://www.ncbi.nlm.nih.gov/gene/?term=254251
DENND1C	protein_coding	chr19:6467215-6481819	-	175.157	152.31	152.241	307.053	306.476	250.839	0.850712	1.04023e-13	3.87255e-12	DENN domain containing 1C	http://www.ncbi.nlm.nih.gov/gene/?term=79958
ZBTB18	protein_coding	chr1:244212241-244220778	+	140.785	147.419	163.762	84.0139	64.7913	73.1832	-1.02582	1.04117e-13	3.87255e-12	zinc finger and BTB domain containing 18	http://www.ncbi.nlm.nih.gov/gene/?term=10472
SPSB1	protein_coding	chr1:9352941-9429591	+	668.425	690.95	769.035	446.079	479.515	494.86	-0.584557	1.04128e-13	3.87255e-12	splA/ryanodine receptor domain and SOCS box containing 1	http://www.ncbi.nlm.nih.gov/gene/?term=80176
STARD3	protein_coding	chr17:37793333-37820454	+	520.333	523.831	591.304	368.064	363.175	343.748	-0.606065	1.05991e-13	3.93854e-12	StAR related lipid transfer domain containing 3	http://www.ncbi.nlm.nih.gov/gene/?term=10948
VTCN1	protein_coding	chr1:117686209-117753582	-	8.39696	3.91301	6.27708	30.0057	32.3939	46.3693	2.528	1.06487e-13	3.95367e-12	V-set domain containing T-cell activation inhibitor 1	http://www.ncbi.nlm.nih.gov/gene/?term=79679
AMPD2	protein_coding	chr1:110162435-110174677	+	1343.97	1450.84	1510.74	1881.33	2026.32	1994.21	0.454215	1.07248e-13	3.9786e-12	adenosine monophosphate deaminase 2	http://www.ncbi.nlm.nih.gov/gene/?term=271
TGFA	protein_coding	chr2:70674412-70781147	-	679.25	771.667	798.411	1035.18	1124.93	1122.6	0.544236	1.11037e-13	4.11574e-12	transforming growth factor alpha	http://www.ncbi.nlm.nih.gov/gene/?term=7039
LRSAM1	protein_coding	chr9:130213765-130265780	+	1062.23	1039.92	1060.54	1399.24	1399.13	1390.04	0.405239	1.11465e-13	4.12819e-12	leucine rich repeat and sterile alpha motif containing 1	http://www.ncbi.nlm.nih.gov/gene/?term=90678
NAGLU	protein_coding	chr17:40687951-40696467	+	657.652	692.032	681.929	457.08	495.659	465.551	-0.518682	1.13604e-13	4.20391e-12	N-acetyl-alpha-glucosaminidase	http://www.ncbi.nlm.nih.gov/gene/?term=4669
DENR	protein_coding	chr12:123237368-123255611	+	1630.4	1730.95	1833.85	2320.41	2325.88	2560.94	0.471621	1.1499e-13	4.25169e-12	density regulated re-initiation and release factor	http://www.ncbi.nlm.nih.gov/gene/?term=8562
CHMP3	protein_coding	chr2:86730553-86790620	-	804.363	777.436	825.772	1096.19	1223.99	1090.29	0.502213	1.16037e-13	4.28683e-12	charged multivesicular body protein 3	http://www.ncbi.nlm.nih.gov/gene/?term=51652
PPARA	protein_coding	chr22:46546499-46639653	+	576.798	515.931	552.742	759.133	790.093	789.796	0.507619	1.16829e-13	4.31251e-12	peroxisome proliferator activated receptor alpha	http://www.ncbi.nlm.nih.gov/gene/?term=5465
SLC29A2	protein_coding	chr11:66129992-66139947	-	830.982	886.701	837.732	1148.2	1158.35	1155.67	0.438026	1.17739e-13	4.34251e-12	solute carrier family 29 member 2	http://www.ncbi.nlm.nih.gov/gene/?term=3177
AGPAT2	protein_coding	chr9:139567595-139581911	-	2166.2	2219.42	2423.48	1658.29	1674.32	1710.04	-0.433837	1.19065e-13	4.3878e-12	1-acylglycerol-3-phosphate O-acyltransferase 2	http://www.ncbi.nlm.nih.gov/gene/?term=10555
IKBIP	protein_coding	chr12:99007182-99038829	-	1739.11	1828.29	1864.79	2369.41	2325.86	2430.94	0.391012	1.20266e-13	4.42841e-12	IKBKB interacting protein	http://www.ncbi.nlm.nih.gov/gene/?term=121457
PGD	protein_coding	chr1:10459049-10480568	+	4869.56	4727.86	4975.25	3774.66	3669.38	3903.53	-0.361035	1.20741e-13	4.4422e-12	phosphogluconate dehydrogenase	http://www.ncbi.nlm.nih.gov/gene/?term=5226
MYZAP	protein_coding	chr15:57884102-57977562	+	571.61	594.827	489.479	264.047	256.065	355.152	-0.919685	1.2253e-13	4.50431e-12	myocardial zonula adherens protein	http://www.ncbi.nlm.nih.gov/gene/?term=100820829
KCTD3	protein_coding	chr1:215740722-215795163	+	3188.07	3338.14	3210.8	2517.44	2323.9	2540.06	-0.399663	1.26321e-13	4.63985e-12	potassium channel tetramerization domain containing 3	http://www.ncbi.nlm.nih.gov/gene/?term=51133
MCAM	protein_coding	chr11:119179234-119187840	-	5414.94	5298	5437.95	4066.71	3997.17	4376.16	-0.376748	1.26503e-13	4.6427e-12	melanoma cell adhesion molecule	http://www.ncbi.nlm.nih.gov/gene/?term=4162
TNRC6B	protein_coding	chr22:40440821-40731812	+	1432.71	1291.49	1294.11	988.171	964.102	906.906	-0.490166	1.2816e-13	4.69964e-12	trinucleotide repeat containing 6B	http://www.ncbi.nlm.nih.gov/gene/?term=23112
ANKRD36BP1	misc_RNA	chr1:168214803-168216668	-	314.895	329.38	282.771	144.027	163.909	197.656	-0.874572	1.33162e-13	4.87909e-12	ankyrin repeat domain 36B pseudogene 1	http://www.ncbi.nlm.nih.gov/gene/?term=84832
SRD5A1	protein_coding	chr5:6633435-6669675	+	672.843	768.752	764.89	1006.18	1078.4	1081.26	0.519734	1.38551e-13	5.07073e-12	steroid 5 alpha-reductase 1	http://www.ncbi.nlm.nih.gov/gene/?term=6715
TCAF1	protein_coding	chr7:143548461-143599278	-	602.684	653.759	606.198	903.158	1016.57	856.214	0.575719	1.3862e-13	5.07073e-12	TRPM8 channel associated factor 1	http://www.ncbi.nlm.nih.gov/gene/?term=9747
ESPL1	protein_coding	chr12:53662083-53687427	+	1787.61	1845.97	1870.91	1411.24	1274.81	1390.85	-0.433417	1.4179e-13	5.18243e-12	extra spindle pole bodies like 1, separase	http://www.ncbi.nlm.nih.gov/gene/?term=9700
PMEPA1	protein_coding	chr20:56223448-56286592	-	876.033	1030.22	1050.6	625.11	685.84	645.769	-0.596168	1.42836e-13	5.21639e-12	prostate transmembrane protein, androgen induced 1	http://www.ncbi.nlm.nih.gov/gene/?term=56937
ENTPD2	protein_coding	chr9:139942550-139948503	-	265.378	264.384	278.385	153.027	159.852	172.599	-0.736139	1.4752e-13	5.38304e-12	ectonucleoside triphosphate diphosphohydrolase 2	http://www.ncbi.nlm.nih.gov/gene/?term=954
TMEM164	protein_coding	chrX:109245863-109421016	+	723.928	715.59	695.921	1035.18	1039.94	933.582	0.495239	1.49949e-13	5.4672e-12	transmembrane protein 164	http://www.ncbi.nlm.nih.gov/gene/?term=84187
TCTA	protein_coding	chr3:49449639-49453909	+	228.357	265.58	199.068	410.071	387.482	377.659	0.762933	1.50794e-13	5.49352e-12	T-cell leukemia translocation altered	http://www.ncbi.nlm.nih.gov/gene/?term=6988
SCO2	protein_coding	chr22:50961997-50964868	-	486.107	450.086	493.828	311.054	275.268	329.343	-0.643556	1.51521e-13	5.5155e-12	SCO2, cytochrome c oxidase assembly protein	http://www.ncbi.nlm.nih.gov/gene/?term=9997
MAGEF1	protein_coding	chr3:184428155-184429836	-	370.583	461.168	424.488	665.115	682.815	613.266	0.641855	1.52486e-13	5.54607e-12	MAGE family member F1	http://www.ncbi.nlm.nih.gov/gene/?term=64110
AP3D1	protein_coding	chr19:2100987-2151556	-	3517.99	3659.5	3720.99	4551.79	4733.55	4618.51	0.351088	1.54172e-13	5.60283e-12	adaptor related protein complex 3 delta 1 subunit	http://www.ncbi.nlm.nih.gov/gene/?term=8943
NR4A1	protein_coding	chr12:52416616-52453291	+	1657.32	1644.45	1640.86	1217.21	1290.83	1239.51	-0.399212	1.55132e-13	5.63313e-12	nuclear receptor subfamily 4 group A member 1	http://www.ncbi.nlm.nih.gov/gene/?term=3164
BRCA1	protein_coding	chr17:41196312-41277500	-	1213.81	1271.92	1333.9	950.164	853.94	924.417	-0.485844	1.57758e-13	5.72383e-12	BRCA1, DNA repair associated	http://www.ncbi.nlm.nih.gov/gene/?term=672
FAM35A	protein_coding	chr10:88854922-88951240	+	616.91	724.54	716.486	1005.18	961.156	1055.63	0.553169	1.59276e-13	5.7742e-12	family with sequence similarity 35 member A	http://www.ncbi.nlm.nih.gov/gene/?term=54537
NORAD	lncRNA	chr20:34633540-34638882	-	10309.6	10030.9	9573.91	13462.3	13806.1	12379.1	0.406502	1.59621e-13	5.78203e-12	non-coding RNA activated by DNA damage	http://www.ncbi.nlm.nih.gov/gene/?term=647979
ANKRD52	protein_coding	chr12:56631591-56652143	-	5348.19	5209.56	5146.78	4149.72	4095.26	4219.66	-0.333231	1.60468e-13	5.808e-12	ankyrin repeat domain 52	http://www.ncbi.nlm.nih.gov/gene/?term=283373
BAG2	protein_coding	chr6:57037104-57050013	+	1308.06	1460.75	1437.65	1840.32	1953.49	1931.67	0.444149	1.60707e-13	5.81191e-12	BCL2 associated athanogene 2	http://www.ncbi.nlm.nih.gov/gene/?term=9532
IMP3	protein_coding	chr15:75931426-75932664	-	1638.76	1746.72	1775.1	1316.23	1281.79	1254.48	-0.422078	1.62043e-13	5.85548e-12	IMP3, U3 small nucleolar ribonucleoprotein	http://www.ncbi.nlm.nih.gov/gene/?term=55272
CC2D1B	protein_coding	chr1:52816265-52831877	-	1554.48	1435	1482.04	1099.19	1114.85	1119.57	-0.423352	1.6428e-13	5.93151e-12	coiled-coil and C2 domain containing 1B	http://www.ncbi.nlm.nih.gov/gene/?term=200014
C9orf72	protein_coding	chr9:27546544-27573864	-	267.272	256.538	250.982	153.027	152.771	158.957	-0.736301	1.69268e-13	6.10665e-12	chromosome 9 open reading frame 72	http://www.ncbi.nlm.nih.gov/gene/?term=203228
ANXA2	protein_coding	chr15:60639350-60690185	-	47957.1	50250.9	46929.7	38489.7	38488.9	38872	-0.325148	1.77772e-13	6.40827e-12	annexin A2	http://www.ncbi.nlm.nih.gov/gene/?term=302
BCAR3	protein_coding	chr1:94027298-94312706	-	3191.18	3502.46	2983.63	2302.4	2378.4	2336.81	-0.463437	1.85002e-13	6.6635e-12	breast cancer anti-estrogen resistance 3	http://www.ncbi.nlm.nih.gov/gene/?term=8412
MFSD11	protein_coding	chr17:74732647-74775336	+	791.561	774.548	765.084	520.092	569.527	564.958	-0.494442	1.87992e-13	6.76572e-12	major facilitator superfamily domain containing 11	http://www.ncbi.nlm.nih.gov/gene/?term=79157
TMEM106A	protein_coding	chr17:41363846-41372061	+	82.3926	72.6862	84.5273	143.026	164.867	161.063	0.966739	1.93293e-13	6.95092e-12	transmembrane protein 106A	http://www.ncbi.nlm.nih.gov/gene/?term=113277
GPR107	protein_coding	chr9:132815985-132902448	+	4501.37	4275.75	4219.85	5446.95	5708.78	5501.76	0.358226	1.93648e-13	6.95805e-12	G protein-coupled receptor 107	http://www.ncbi.nlm.nih.gov/gene/?term=57720
CTIF	protein_coding	chr18:46065427-46389588	+	1275.89	1333.93	1261.08	1752.31	1941.24	1692.69	0.476769	1.94334e-13	6.97711e-12	cap binding complex dependent translation initiation factor	http://www.ncbi.nlm.nih.gov/gene/?term=9811
NCAPH2	protein_coding	chr22:50946645-50963209	+	1345.52	1276.72	1393.02	993.173	935.859	1002.79	-0.454032	2.00108e-13	7.17861e-12	non-SMC condensin II complex subunit H2	http://www.ncbi.nlm.nih.gov/gene/?term=29781
SYT17	protein_coding	chr16:19179156-19279656	+	489.956	569.224	558.435	357.062	318.756	361.308	-0.642081	2.0056e-13	7.18903e-12	synaptotagmin 17	http://www.ncbi.nlm.nih.gov/gene/?term=51760
TRIM5	protein_coding	chr11:5684425-5706339	-	343.895	404.134	362.244	527.093	599.861	596.666	0.633806	2.16406e-13	7.75082e-12	tripartite motif containing 5	http://www.ncbi.nlm.nih.gov/gene/?term=85363
RNF103-CHMP3	protein_coding	chr2:86730553-86948245	-	769.428	735.163	780.856	1047.18	1178.46	1036.26	0.513159	2.18452e-13	7.81781e-12	RNF103-CHMP3 readthrough	http://www.ncbi.nlm.nih.gov/gene/?term=100526767
CPT1A	protein_coding	chr11:68522088-68609399	-	5350.69	5363.86	5615.07	4113.72	4122.59	4409.13	-0.369107	2.18858e-13	7.82608e-12	carnitine palmitoyltransferase 1A	http://www.ncbi.nlm.nih.gov/gene/?term=1374
SNAI1	protein_coding	chr20:48599513-48605423	+	238.241	274.292	277.647	136.025	145.695	166.099	-0.820815	2.19291e-13	7.83526e-12	snail family transcriptional repressor 1	http://www.ncbi.nlm.nih.gov/gene/?term=6615
CCNB1IP1	protein_coding	chr14:20779527-20801471	-	625.453	770.818	718.868	1011.18	1079.4	1045.41	0.567386	2.24312e-13	8.00823e-12	cyclin B1 interacting protein 1	http://www.ncbi.nlm.nih.gov/gene/?term=57820
PFKL	protein_coding	chr21:45719917-45747264	+	947.645	1007.47	1117.36	1469.26	1484.08	1401.96	0.502487	2.27977e-13	8.13257e-12	phosphofructokinase, liver type	http://www.ncbi.nlm.nih.gov/gene/?term=5211
FBXO2	protein_coding	chr1:11708418-11714888	-	947.11	981.042	927.318	713.123	691.975	660.833	-0.466318	2.34392e-13	8.35472e-12	F-box protein 2	http://www.ncbi.nlm.nih.gov/gene/?term=26232
CDA	protein_coding	chr1:20915444-20945401	+	2095.58	2015.05	1877.73	1407.25	1535.59	1370.26	-0.472883	2.35203e-13	8.37694e-12	cytidine deaminase	http://www.ncbi.nlm.nih.gov/gene/?term=978
CARHSP1	protein_coding	chr16:8946799-8962869	-	1820.04	1863.75	1705.63	1370.24	1348.54	1301.19	-0.422356	2.48812e-13	8.85455e-12	calcium regulated heat stable protein 1	http://www.ncbi.nlm.nih.gov/gene/?term=23589
SNX6	protein_coding	chr14:35030299-35099389	-	1624.4	1616.99	1514.64	1167.2	1190.73	1206.44	-0.415651	2.49997e-13	8.88965e-12	sorting nexin 6	http://www.ncbi.nlm.nih.gov/gene/?term=58533
GCNT2	protein_coding	chr6:10521568-10629601	+	680.631	656.553	681.1	892.156	933.766	969.811	0.469695	2.52022e-13	8.95452e-12	glucosaminyl (N-acetyl) transferase 2, I-branching enzyme (I blood group)	http://www.ncbi.nlm.nih.gov/gene/?term=2651
SLC25A29	protein_coding	chr14:100757448-100772884	-	529.535	530.798	522.032	359.063	377.308	350.071	-0.541874	2.5305e-13	8.98388e-12	solute carrier family 25 member 29	http://www.ncbi.nlm.nih.gov/gene/?term=123096
VKORC1	protein_coding	chr16:31102163-31106320	-	1605.9	1605.04	1791.02	1178.21	1159.42	1258.1	-0.476847	2.59013e-13	9.18828e-12	vitamin K epoxide reductase complex subunit 1	http://www.ncbi.nlm.nih.gov/gene/?term=79001
NEMP1	protein_coding	chr12:57449426-57472574	-	1418.44	1463.69	1346.88	1042.18	991.5	1070.58	-0.445824	2.91735e-13	1.03408e-11	nuclear envelope integral membrane protein 1	http://www.ncbi.nlm.nih.gov/gene/?term=23306
GABRE	protein_coding	chrX:151121596-151143151	-	645.503	698.157	503.904	335.059	370.18	316.333	-0.854637	3.02439e-13	1.07117e-11	gamma-aminobutyric acid type A receptor epsilon subunit	http://www.ncbi.nlm.nih.gov/gene/?term=2564
CBWD1	protein_coding	chr9:121038-179075	-	211.209	198.541	192.614	117.02	112.299	109.293	-0.828756	3.02746e-13	1.07124e-11	COBW domain containing 1	http://www.ncbi.nlm.nih.gov/gene/?term=55871
RUSC1	protein_coding	chr1:155290640-155300909	+	1753.6	1780.13	1749.38	1364.24	1199.96	1323.02	-0.44263	3.02938e-13	1.07124e-11	RUN and SH3 domain containing 1	http://www.ncbi.nlm.nih.gov/gene/?term=23623
SLC4A5	protein_coding	chr2:74443369-74570534	-	121.722	137.662	129.169	62.0109	61.7212	66.7177	-1.02851	3.13463e-13	1.10758e-11	solute carrier family 4 member 5	http://www.ncbi.nlm.nih.gov/gene/?term=57835
THEM4	protein_coding	chr1:151843342-151882361	-	1476.33	1453.82	1347.62	1044.18	858.068	1001.66	-0.558591	3.15708e-13	1.11463e-11	thioesterase superfamily member 4	http://www.ncbi.nlm.nih.gov/gene/?term=117145
FRS2	protein_coding	chr12:69864129-69973573	+	1363.81	1205	1171.73	870.152	877.114	881.032	-0.508357	3.16147e-13	1.11529e-11	fibroblast growth factor receptor substrate 2	http://www.ncbi.nlm.nih.gov/gene/?term=10818
FBLN1	protein_coding	chr22:45898719-45997014	+	18338	17180.8	15179.2	11862.1	12392.9	12184.4	-0.476369	3.18383e-13	1.12229e-11	fibulin 1	http://www.ncbi.nlm.nih.gov/gene/?term=2192
AFF4	protein_coding	chr5:132211071-132299354	-	5505.28	5128.95	4919.2	3727.65	3687.6	4072.85	-0.436988	3.27214e-13	1.15251e-11	AF4/FMR2 family member 4	http://www.ncbi.nlm.nih.gov/gene/?term=27125
SAMD1	protein_coding	chr19:14198652-14201387	-	1314.28	1416.47	1427.85	1010.18	1038.96	1030.54	-0.433909	3.31028e-13	1.16503e-11	sterile alpha motif domain containing 1	http://www.ncbi.nlm.nih.gov/gene/?term=90378
KIF3B	protein_coding	chr20:30865454-30922814	+	2833.69	2923.39	2632.22	1999.35	2086.06	2162.56	-0.425003	3.31696e-13	1.16645e-11	kinesin family member 3B	http://www.ncbi.nlm.nih.gov/gene/?term=9371
MAML1	protein_coding	chr5:179159851-179204287	+	2876.24	3014.76	2883.27	2235.39	2165.03	2334.3	-0.381783	3.34866e-13	1.17668e-11	mastermind like transcriptional coactivator 1	http://www.ncbi.nlm.nih.gov/gene/?term=9794
SMAD2	protein_coding	chr18:45359466-45457517	-	3627.58	3770.68	3445.24	2704.47	2828.58	2778.9	-0.383381	3.37485e-13	1.18494e-11	SMAD family member 2	http://www.ncbi.nlm.nih.gov/gene/?term=4087
HLA-A	protein_coding	chr6:29910247-29913661	+	17675	17297.7	17380.9	13915.4	14454.6	13701.9	-0.315387	3.42143e-13	1.20035e-11	major histocompatibility complex, class I, A	http://www.ncbi.nlm.nih.gov/gene/?term=3105
FZD10-AS1	lncRNA	chr12:130636138-130646223	-	410.888	393.187	367.259	248.043	263.997	237.718	-0.641848	3.47138e-13	1.21668e-11	FZD10 antisense RNA 1 (head to head)	http://www.ncbi.nlm.nih.gov/gene/?term=440119
ETF1	protein_coding	chr5:137841782-137878989	-	6479.7	6658.42	6929.52	8324.45	8783.3	9291.47	0.39545	3.47343e-13	1.21668e-11	eukaryotic translation termination factor 1	http://www.ncbi.nlm.nih.gov/gene/?term=2107
H1FX	protein_coding	chr3:129033614-129035120	-	2690.6	2892.82	2988.36	2224.38	1926.31	1943.85	-0.49215	3.47635e-13	1.21675e-11	H1 histone family member X	http://www.ncbi.nlm.nih.gov/gene/?term=8971
PPIB	protein_coding	chr15:64448014-64455354	-	5174.27	5200.66	5586.7	6809.19	6872.23	6718.96	0.353764	3.49819e-13	1.22343e-11	peptidylprolyl isomerase B	http://www.ncbi.nlm.nih.gov/gene/?term=5479
HECW1	protein_coding	chr7:43152198-43602938	+	207.58	240.87	244.45	362.063	379.338	357.443	0.663125	3.55251e-13	1.24146e-11	HECT, C2 and WW domain containing E3 ubiquitin protein ligase 1	http://www.ncbi.nlm.nih.gov/gene/?term=23072
ADAP1	protein_coding	chr7:937537-995043	-	439.814	452.169	450.441	304.053	309.538	284.398	-0.579715	3.55873e-13	1.24266e-11	ArfGAP with dual PH domains 1	http://www.ncbi.nlm.nih.gov/gene/?term=11033
HECTD3	protein_coding	chr1:45468220-45477027	-	1649.84	1662.21	1563.18	1200.21	1222.1	1254.08	-0.406883	3.72962e-13	1.30131e-11	HECT domain E3 ubiquitin protein ligase 3	http://www.ncbi.nlm.nih.gov/gene/?term=79654
PTPRD	protein_coding	chr9:8314246-10612723	-	935.462	933.782	943.003	1269.22	1360.59	1218.66	0.452635	3.80893e-13	1.32794e-11	protein tyrosine phosphatase, receptor type D	http://www.ncbi.nlm.nih.gov/gene/?term=5789
UTP23	protein_coding	chr8:117778742-117786923	+	883.43	886.686	803.021	1206.21	1142.23	1195.87	0.462742	3.91281e-13	1.36309e-11	UTP23, small subunit processome component	http://www.ncbi.nlm.nih.gov/gene/?term=84294
ENSG00000230438.5	lincRNA	chr6:2854896-2881641	-	202.026	222.213	204.376	131.022	113.324	106.268	-0.840726	4.08941e-13	1.4235e-11	None	http://asia.ensembl.org/Homo_sapiens/Gene/Idhistory?g=ENSG00000230438
IFT27	protein_coding	chr22:37154246-37172177	-	87.7749	68.6671	111.296	233.039	211.42	173.434	1.20463	4.10998e-13	1.42955e-11	intraflagellar transport 27	http://www.ncbi.nlm.nih.gov/gene/?term=11020
LIPH	protein_coding	chr3:185225570-185270369	-	336.459	402.208	340.414	669.117	783.797	550.431	0.892263	4.15572e-13	1.44433e-11	lipase H	http://www.ncbi.nlm.nih.gov/gene/?term=200879
FAM98A	protein_coding	chr2:33808728-33824429	-	917.591	940.693	936.715	1228.21	1223.14	1295.31	0.422282	4.2341e-13	1.47043e-11	family with sequence similarity 98 member A	http://www.ncbi.nlm.nih.gov/gene/?term=25940
ACBD4	protein_coding	chr17:43209967-43221548	+	403.124	463.076	436.973	666.116	691.9	602.773	0.58898	4.24321e-13	1.47245e-11	acyl-CoA binding domain containing 4	http://www.ncbi.nlm.nih.gov/gene/?term=79777
PLEK2	protein_coding	chr14:67853696-67878917	-	498.929	511.165	492.355	333.058	353.992	285.815	-0.625975	4.25445e-13	1.47519e-11	pleckstrin 2	http://www.ncbi.nlm.nih.gov/gene/?term=26499
GPT	protein_coding	chr8:145729465-145732555	+	115.136	102.164	116.845	204.035	188.209	202.431	0.830402	4.26039e-13	1.47611e-11	glutamic--pyruvic transaminase	http://www.ncbi.nlm.nih.gov/gene/?term=2875
LOC100506746	lncRNA	chr4:87846046-87856002	-	56.9425	50.1192	47.3596	145.024	128.463	98.1034	1.26719	4.26457e-13	1.47641e-11	None	http://www.ncbi.nlm.nih.gov/gene/?term=LOC100506746
ACLY	protein_coding	chr17:40023170-40075275	-	8086.94	7849.7	7999.25	9869.72	9739.35	10088.1	0.311145	4.39936e-13	1.52189e-11	ATP citrate lyase	http://www.ncbi.nlm.nih.gov/gene/?term=47
UBE3A	protein_coding	chr15:25582396-25684175	-	1602.75	1630.63	1774.7	2195.38	2200.41	2341.7	0.42723	4.40595e-13	1.52299e-11	ubiquitin protein ligase E3A	http://www.ncbi.nlm.nih.gov/gene/?term=7337
FRMD3	protein_coding	chr9:85857905-86153348	-	349.019	368.623	372.556	179.033	225.561	239.147	-0.760786	4.4121e-13	1.52394e-11	FERM domain containing 3	http://www.ncbi.nlm.nih.gov/gene/?term=257019
SLC12A2	protein_coding	chr5:127419483-127525380	+	890.055	905.306	896.254	678.117	644.418	590.023	-0.492413	4.46194e-13	1.53996e-11	solute carrier family 12 member 2	http://www.ncbi.nlm.nih.gov/gene/?term=6558
CACNG8	protein_coding	chr19:54466290-54493469	+	119.475	128.815	114.583	51.0094	56.6577	64.4927	-1.07486	4.49427e-13	1.54992e-11	calcium voltage-gated channel auxiliary subunit gamma 8	http://www.ncbi.nlm.nih.gov/gene/?term=59283
SLC25A23	protein_coding	chr19:6440075-6459781	-	1898.41	2008.28	1818.72	2627.46	2587.82	2435.84	0.418626	4.5433e-13	1.56561e-11	solute carrier family 25 member 23	http://www.ncbi.nlm.nih.gov/gene/?term=79085
GPRIN3	protein_coding	chr4:90165429-90229161	-	1223.15	1081.18	1010.81	741.129	715.307	778.952	-0.567947	4.67913e-13	1.61118e-11	GPRIN family member 3	http://www.ncbi.nlm.nih.gov/gene/?term=285513
SLC16A9	protein_coding	chr10:61410522-61469837	-	26.5151	30.4744	32.4149	106.017	64.8522	94.2253	1.562	4.81624e-13	1.65711e-11	solute carrier family 16 member 9	http://www.ncbi.nlm.nih.gov/gene/?term=220963
DUSP1	protein_coding	chr5:172195093-172198203	-	6474.75	6274.13	5912.39	8019.4	9006.71	8097.51	0.429127	4.92482e-13	1.69316e-11	dual specificity phosphatase 1	http://www.ncbi.nlm.nih.gov/gene/?term=1843
ESCO2	protein_coding	chr8:27632058-27662425	+	559.277	589.829	561.445	380.067	377.391	416.316	-0.543696	4.94953e-13	1.70034e-11	establishment of sister chromatid cohesion N-acetyltransferase 2	http://www.ncbi.nlm.nih.gov/gene/?term=157570
AJUBA	protein_coding	chr14:23440383-23451851	-	1995.06	2068.04	2281.9	2805.49	2900.41	2831.99	0.427668	5.24425e-13	1.8002e-11	ajuba LIM protein	http://www.ncbi.nlm.nih.gov/gene/?term=84962
PRRT2	protein_coding	chr16:29823409-29827202	+	109.99	110.071	117.726	47.0086	59.6524	50.9385	-1.09898	5.28586e-13	1.81309e-11	proline rich transmembrane protein 2	http://www.ncbi.nlm.nih.gov/gene/?term=112476
ACSL1	protein_coding	chr4:185676749-185747268	-	950.537	811.779	825.727	1221.21	1316.09	1201.58	0.531469	5.34389e-13	1.83159e-11	acyl-CoA synthetase long chain family member 1	http://www.ncbi.nlm.nih.gov/gene/?term=2180
FAM84B	protein_coding	chr8:127564683-127570711	-	1076.44	1137.26	1192.16	1523.27	1555.91	1497.25	0.425395	5.36807e-13	1.83846e-11	family with sequence similarity 84 member B	http://www.ncbi.nlm.nih.gov/gene/?term=157638
SLC39A13	protein_coding	chr11:47428827-47438052	+	1124.96	1112.57	1275.28	810.142	837.643	835.414	-0.501135	5.54941e-13	1.89911e-11	solute carrier family 39 member 13	http://www.ncbi.nlm.nih.gov/gene/?term=91252
GOLT1B	protein_coding	chr12:21654699-21671337	+	954.365	952.495	916.549	646.113	658.63	721.542	-0.478649	5.57931e-13	1.90788e-11	golgi transport 1B	http://www.ncbi.nlm.nih.gov/gene/?term=51026
APEH	protein_coding	chr3:49711435-49720934	+	1756.68	1624.62	1855.45	2456.43	2348.1	2302.09	0.440255	5.66144e-13	1.93448e-11	acylaminoacyl-peptide hydrolase	http://www.ncbi.nlm.nih.gov/gene/?term=327
ENSG00000228830.1	antisense	chr1:234742754-234745229	+	963.606	1103.94	1103.24	749.13	744.587	738	-0.507331	5.73445e-13	1.95792e-11	None	http://asia.ensembl.org/Homo_sapiens/Gene/Idhistory?g=ENSG00000228830
OIP5	protein_coding	chr15:41601466-41624819	-	777.069	784.352	826.793	567.098	486.744	577.43	-0.550474	6.00087e-13	2.04732e-11	Opa interacting protein 5	http://www.ncbi.nlm.nih.gov/gene/?term=11339
ENSG00000259185.1	antisense	chr15:52201099-52201839	-	256.696	267.462	218.928	381.067	396.558	394.365	0.658892	6.07257e-13	2.0702e-11	None	http://asia.ensembl.org/Homo_sapiens/Gene/Idhistory?g=ENSG00000259185
IFI16	protein_coding	chr1:158979682-159024945	+	2541.93	2490.76	2468.81	3394.59	3112.98	3221.12	0.375247	6.19156e-13	2.10915e-11	interferon gamma inducible protein 16	http://www.ncbi.nlm.nih.gov/gene/?term=3428
FTH1	protein_coding	chr11:61731757-61735132	-	226339	223541	195261	156066	164578	153647	-0.443837	6.30253e-13	2.14531e-11	ferritin heavy chain 1	http://www.ncbi.nlm.nih.gov/gene/?term=2495
C1orf116	protein_coding	chr1:207191866-207206101	-	61.7927	94.435	94.66	160.029	179.064	196.838	1.09076	6.41459e-13	2.18154e-11	chromosome 1 open reading frame 116	http://www.ncbi.nlm.nih.gov/gene/?term=79098
GUK1	protein_coding	chr1:228327785-228336656	+	3103.89	3155.11	3631.72	2420.42	2390.57	2344.39	-0.467319	6.41875e-13	2.18154e-11	guanylate kinase 1	http://www.ncbi.nlm.nih.gov/gene/?term=2987
PPP1R3D	protein_coding	chr20:58511887-58515352	-	1037.83	1023.25	994.632	741.129	755.714	766.449	-0.432725	6.46405e-13	2.19527e-11	protein phosphatase 1 regulatory subunit 3D	http://www.ncbi.nlm.nih.gov/gene/?term=5509
NLN	protein_coding	chr5:65018023-65125111	+	1439.92	1417.27	1615.3	1980.35	2034.47	2126.51	0.456755	6.54451e-13	2.2209e-11	neurolysin	http://www.ncbi.nlm.nih.gov/gene/?term=57486
SEC14L1	protein_coding	chr17:75084725-75213183	+	2621.71	2923.46	2635.33	2020.35	2062.77	2053.68	-0.414697	6.85662e-13	2.32505e-11	SEC14 like lipid binding 1	http://www.ncbi.nlm.nih.gov/gene/?term=6397
ITPR1	protein_coding	chr3:4535032-4889524	+	4214.71	4052.72	3645.6	5521.96	5973.74	5194.87	0.486703	6.89888e-13	2.3376e-11	inositol 1,4,5-trisphosphate receptor type 1	http://www.ncbi.nlm.nih.gov/gene/?term=3708
MFSD2A	protein_coding	chr1:40420784-40435640	+	148.312	170.075	177.163	88.0153	82.9764	90.0526	-0.926041	6.90505e-13	2.33791e-11	major facilitator superfamily domain containing 2A	http://www.ncbi.nlm.nih.gov/gene/?term=84879
XYLT2	protein_coding	chr17:48423393-48438546	+	1058.28	1044.77	1165.53	1507.26	1449.75	1480.11	0.440158	7.04932e-13	2.38495e-11	xylosyltransferase 2	http://www.ncbi.nlm.nih.gov/gene/?term=64132
EGFR	protein_coding	chr7:55086714-55275773	+	9213.99	9654.53	9206.5	7202.26	7646.11	7360.35	-0.338152	7.11771e-13	2.40626e-11	epidermal growth factor receptor	http://www.ncbi.nlm.nih.gov/gene/?term=1956
NCAPG	protein_coding	chr4:17812436-17846488	+	1881.7	1933.44	1992.19	1404.24	1210.14	1465.65	-0.509547	7.25267e-13	2.45003e-11	non-SMC condensin I complex subunit G	http://www.ncbi.nlm.nih.gov/gene/?term=64151
LMAN1	protein_coding	chr18:56995055-57026508	-	6291.36	6579.9	6224.19	7807.36	8329.03	8575.96	0.371971	7.4471e-13	2.5138e-11	lectin, mannose binding 1	http://www.ncbi.nlm.nih.gov/gene/?term=3998
ENSG00000267469.1	antisense	chr19:3052908-3053722	+	81.6903	87.4274	115.707	176.031	186.131	183.398	0.932435	7.47903e-13	2.52267e-11	None	http://asia.ensembl.org/Homo_sapiens/Gene/Idhistory?g=ENSG00000267469
SMAP2	protein_coding	chr1:40839378-40888998	+	691.357	686.052	719.897	485.085	507.837	505.667	-0.485487	7.60789e-13	2.5642e-11	small ArfGAP2	http://www.ncbi.nlm.nih.gov/gene/?term=64744
NETO2	protein_coding	chr16:47115431-47177936	-	1201.51	1181.54	1093.74	821.143	765.931	875.261	-0.497422	7.64314e-13	2.57413e-11	neuropilin and tolloid like 2	http://www.ncbi.nlm.nih.gov/gene/?term=81831
UFC1	protein_coding	chr1:161123534-161128646	+	1262.8	1209.98	1176.61	1737.3	1808.75	1557.22	0.484262	7.72238e-13	2.59886e-11	ubiquitin-fold modifier conjugating enzyme 1	http://www.ncbi.nlm.nih.gov/gene/?term=51506
LIMA1	protein_coding	chr12:50569563-50677353	-	7517.61	7888.16	7733.68	9503.66	9543.08	9900.37	0.322957	7.78729e-13	2.61873e-11	LIM domain and actin binding 1	http://www.ncbi.nlm.nih.gov/gene/?term=51474
GOSR2	protein_coding	chr17:45000483-45044366	+	1602.08	1550.11	1475.18	1957.34	2108.27	2099.1	0.414236	7.86528e-13	2.64296e-11	golgi SNAP receptor complex member 2	http://www.ncbi.nlm.nih.gov/gene/?term=9570
NEMF	protein_coding	chr14:50250239-50319921	-	1083.71	1166.84	1120.52	1445.25	1583.19	1527.78	0.434298	8.17112e-13	2.74366e-11	nuclear export mediator factor	http://www.ncbi.nlm.nih.gov/gene/?term=9147
PAPSS2	protein_coding	chr10:89419476-89507462	+	1983.86	1888.13	1998.34	2542.44	2468.53	2658.73	0.385517	8.18527e-13	2.74635e-11	3'-phosphoadenosine 5'-phosphosulfate synthase 2	http://www.ncbi.nlm.nih.gov/gene/?term=9060
ZNF333	protein_coding	chr19:14800852-14844558	+	343.052	318.499	277.139	181.032	189.171	188.682	-0.746185	8.20974e-13	2.75249e-11	zinc finger protein 333	http://www.ncbi.nlm.nih.gov/gene/?term=84449
RASSF6	protein_coding	chr4:74437267-74486348	-	62.2833	61.9469	52.6493	147.025	170.851	109.886	1.27358	8.24249e-13	2.76139e-11	Ras association domain family member 6	http://www.ncbi.nlm.nih.gov/gene/?term=166824
PABPC4	protein_coding	chr1:40026485-40042521	-	4227.34	4476.34	4546.49	3263.57	3104.92	3527.83	-0.421299	8.30501e-13	2.78025e-11	poly(A) binding protein cytoplasmic 4	http://www.ncbi.nlm.nih.gov/gene/?term=8761
RDH10	protein_coding	chr8:74206837-74237520	+	403.535	409.985	346.199	234.041	250.861	239.656	-0.677059	8.32091e-13	2.78348e-11	retinol dehydrogenase 10	http://www.ncbi.nlm.nih.gov/gene/?term=157506
HK1	protein_coding	chr10:71029756-71161638	+	4390.02	4793.96	4430.72	2946.52	3087.67	3558.13	-0.505306	8.36945e-13	2.79762e-11	hexokinase 1	http://www.ncbi.nlm.nih.gov/gene/?term=3098
PRKAB2	protein_coding	chr1:146626685-146644168	-	1501.01	1611.2	1430.14	1036.18	1154.21	1064.65	-0.48046	8.55911e-13	2.85887e-11	protein kinase AMP-activated non-catalytic subunit beta 2	http://www.ncbi.nlm.nih.gov/gene/?term=5565
SYT1	protein_coding	chr12:79257773-79845788	+	76.1488	65.7724	91.1978	194.032	164.912	142.573	1.10283	8.68125e-13	2.8975e-11	synaptotagmin 1	http://www.ncbi.nlm.nih.gov/gene/?term=6857
MBD6	protein_coding	chr12:57916659-57923931	+	518.93	503.226	519.579	754.13	701.124	706.279	0.487545	8.701e-13	2.90192e-11	methyl-CpG binding domain protein 6	http://www.ncbi.nlm.nih.gov/gene/?term=114785
METTL4	protein_coding	chr18:2537524-2571502	-	541.167	594.873	483.302	331.058	360.106	341.449	-0.648297	8.88356e-13	2.96059e-11	methyltransferase like 4	http://www.ncbi.nlm.nih.gov/gene/?term=64863
KRT34	protein_coding	chr17:39533921-39538636	-	106.976	120.925	123.144	206.036	197.302	209.83	0.801699	9.10323e-13	3.03153e-11	keratin 34	http://www.ncbi.nlm.nih.gov/gene/?term=3885
CDH5	protein_coding	chr16:66400510-66438689	+	150.097	142.479	157.269	348.059	357.995	239.728	1.0712	9.4489e-13	3.1443e-11	cadherin 5	http://www.ncbi.nlm.nih.gov/gene/?term=1003
PPT2	protein_coding	chr6:32121229-32131458	+	1916.8	1741.69	1730.97	1293.23	1378.8	1232.47	-0.464406	9.59276e-13	3.18979e-11	palmitoyl-protein thioesterase 2	http://www.ncbi.nlm.nih.gov/gene/?term=9374
MMS22L	protein_coding	chr6:97590037-97731052	-	692.097	667.411	646.451	404.071	387.577	493.159	-0.642851	1.005e-12	3.33934e-11	MMS22 like, DNA repair protein	http://www.ncbi.nlm.nih.gov/gene/?term=253714
HELLS	protein_coding	chr10:96305524-96361856	+	580.023	560.288	528.763	367.064	369.289	402.559	-0.55079	1.01756e-12	3.37855e-11	helicase, lymphoid specific	http://www.ncbi.nlm.nih.gov/gene/?term=3070
STAG3L1	misc_RNA	chr7:74988447-74997085	+	171.198	183.896	152.833	287.05	297.382	263.272	0.740401	1.02196e-12	3.39065e-11	stromal antigen 3-like 1 (pseudogene)	http://www.ncbi.nlm.nih.gov/gene/?term=54441
ENSG00000203469.2	antisense	chr1:10518612-10519395	+	196.676	181.74	222.346	315.056	370.166	323.58	0.74629	1.02336e-12	3.39276e-11	None	http://asia.ensembl.org/Homo_sapiens/Gene/Idhistory?g=ENSG00000203469
IGFBP1	protein_coding	chr7:45927959-45933267	+	2204.65	2948.44	2119.78	1288.23	1552.63	1175.8	-0.856599	1.05322e-12	3.48917e-11	insulin like growth factor binding protein 1	http://www.ncbi.nlm.nih.gov/gene/?term=3484
RAD21	protein_coding	chr8:117858173-117887105	-	18549	18057.6	17688.3	14604.5	14394	14878.4	-0.307308	1.05871e-12	3.50473e-11	RAD21 cohesin complex component	http://www.ncbi.nlm.nih.gov/gene/?term=5885
COPB1	protein_coding	chr11:14479049-14521441	-	3753.26	3711.59	3635.04	4543.79	4670.85	4662.92	0.322333	1.10474e-12	3.65441e-11	coatomer protein complex subunit beta 1	http://www.ncbi.nlm.nih.gov/gene/?term=1315
SMURF1	protein_coding	chr7:98625058-98741743	-	2002.4	1855.76	1764.71	1364.24	1399.12	1399.46	-0.433155	1.12726e-12	3.72613e-11	SMAD specific E3 ubiquitin protein ligase 1	http://www.ncbi.nlm.nih.gov/gene/?term=57154
AUH	protein_coding	chr9:93976097-94124251	-	395.313	394.155	394.749	582.102	636.226	541.253	0.571513	1.13151e-12	3.73742e-11	AU RNA binding methylglutaconyl-CoA hydratase	http://www.ncbi.nlm.nih.gov/gene/?term=549
MYRF	protein_coding	chr11:61520109-61555990	+	1625.59	1675.03	1532.51	1241.21	1111.92	1186.38	-0.44903	1.14635e-12	3.78364e-11	myelin regulatory factor	http://www.ncbi.nlm.nih.gov/gene/?term=745
SGK3	protein_coding	chr8:67624653-67774257	+	263.554	208.295	203.88	112.02	129.419	96.8436	-0.99635	1.18963e-12	3.92357e-11	serum/glucocorticoid regulated kinase family member 3	http://www.ncbi.nlm.nih.gov/gene/?term=23678
GALE	protein_coding	chr1:24122089-24127294	-	1574.99	1584.49	1601.59	1161.2	1171.55	1262.31	-0.405671	1.20187e-12	3.961e-11	UDP-galactose-4-epimerase	http://www.ncbi.nlm.nih.gov/gene/?term=2582
CNEP1R1	protein_coding	chr16:50059117-50070999	+	377.977	367.702	302.015	205.036	215.456	201.564	-0.750356	1.20347e-12	3.96335e-11	CTD nuclear envelope phosphatase 1 regulatory subunit 1	http://www.ncbi.nlm.nih.gov/gene/?term=255919
PRCP	protein_coding	chr11:82533982-82612782	-	1414.36	1418.36	1458.2	1863.32	1888.75	1806.91	0.373338	1.22304e-12	4.02485e-11	prolylcarboxypeptidase	http://www.ncbi.nlm.nih.gov/gene/?term=5547
CACNA1G	protein_coding	chr17:48638429-48704835	+	122.37	104.144	107.505	45.0083	59.645	48.837	-1.11839	1.23241e-12	4.05268e-11	calcium voltage-gated channel subunit alpha1 G	http://www.ncbi.nlm.nih.gov/gene/?term=8913
CHD1L	protein_coding	chr1:146714291-146767447	+	1513.8	1622.96	1503.23	1177.2	1114.92	1176.74	-0.419611	1.23341e-12	4.05298e-11	chromodomain helicase DNA binding protein 1 like	http://www.ncbi.nlm.nih.gov/gene/?term=9557
ENSG00000260006.1	lincRNA	chr2:201689396-201692061	+	66.3254	46.1286	54.6777	14.0026	13.1698	22.1002	-1.7561	1.30197e-12	4.27512e-11	None	http://asia.ensembl.org/Homo_sapiens/Gene/Idhistory?g=ENSG00000260006
TCAIM	protein_coding	chr3:44379611-44450940	+	949.228	945.565	968.243	1237.22	1274.68	1265.9	0.399657	1.31891e-12	4.32756e-11	T-cell activation inhibitor, mitochondrial	http://www.ncbi.nlm.nih.gov/gene/?term=285343
FRRS1	protein_coding	chr1:100174259-100231349	-	273.673	277.234	253.457	401.07	392.577	438.55	0.615617	1.32907e-12	4.35769e-11	ferric chelate reductase 1	http://www.ncbi.nlm.nih.gov/gene/?term=391059
SPON2	protein_coding	chr4:1160720-1202750	-	4224.34	4077.27	3780.53	3094.54	2934.81	2618.66	-0.482155	1.3458e-12	4.40931e-11	spondin 2	http://www.ncbi.nlm.nih.gov/gene/?term=10417
CACNB3	protein_coding	chr12:49208215-49222726	+	744.807	708.706	665.883	490.086	509.85	492.03	-0.505223	1.39849e-12	4.57858e-11	calcium voltage-gated channel auxiliary subunit beta 3	http://www.ncbi.nlm.nih.gov/gene/?term=784
MESDC1	protein_coding	chr15:81293295-81296345	+	1234.35	1188.35	1179.52	899.157	918.569	891.778	-0.410311	1.41901e-12	4.64233e-11	None	http://www.ncbi.nlm.nih.gov/gene/?term=MESDC1
ITPKA	protein_coding	chr15:41786056-41795757	+	284.764	314.546	338.964	144.027	162.906	202.876	-0.880608	1.45642e-12	4.76124e-11	inositol-trisphosphate 3-kinase A	http://www.ncbi.nlm.nih.gov/gene/?term=3706
EPOR	protein_coding	chr19:11487881-11495018	-	453.329	447.251	430.326	311.053	301.453	268.662	-0.593422	1.51056e-12	4.93459e-11	erythropoietin receptor	http://www.ncbi.nlm.nih.gov/gene/?term=2057
NPRL3	protein_coding	chr16:135800-188697	-	873.695	946.556	1033.84	1287.23	1414.23	1354.99	0.506236	1.51597e-12	4.94866e-11	NPR3 like, GATOR1 complex subunit	http://www.ncbi.nlm.nih.gov/gene/?term=8131
STAG3L5P-PVRIG2P-PILRB	lncRNA	chr7:99933688-99965454	+	1690.78	1527.35	1618.56	2238.39	2244.83	2048.97	0.433873	1.54252e-12	5.03162e-11	STAG3L5P-PVRIG2P-PILRB readthrough	http://www.ncbi.nlm.nih.gov/gene/?term=101752399
HIST2H4B	protein_coding	chr1:149832330-149832725	-	74.6482	2.69471	97.9129	1.00022	1.01445	2.10366	-5.28541	1.5458e-12	5.03865e-11	histone cluster 2 H4 family member b	http://www.ncbi.nlm.nih.gov/gene/?term=554313
NIPSNAP1	protein_coding	chr22:29950797-29977326	-	1755.99	1697.36	2012.24	2593.45	2629.27	2430.56	0.485329	1.56373e-12	5.09337e-11	nipsnap homolog 1	http://www.ncbi.nlm.nih.gov/gene/?term=8508
RAB9A	protein_coding	chrX:13707240-13727944	+	949.647	1064.65	1017.48	1422.25	1419.33	1318.33	0.456088	1.60132e-12	5.212e-11	RAB9A, member RAS oncogene family	http://www.ncbi.nlm.nih.gov/gene/?term=9367
FTO	protein_coding	chr16:53737875-54148379	+	902.831	876.672	984.233	1238.22	1353.51	1248.14	0.473808	1.61474e-12	5.25184e-11	FTO, alpha-ketoglutarate dependent dioxygenase	http://www.ncbi.nlm.nih.gov/gene/?term=79068
ATAD1	protein_coding	chr10:89511269-89577988	-	1495.65	1509.82	1481.98	1132.2	1176.52	1126.13	-0.385443	1.63029e-12	5.29856e-11	ATPase family, AAA domain containing 1	http://www.ncbi.nlm.nih.gov/gene/?term=84896
SOX4	protein_coding	chr6:21593972-21598850	+	1647.77	1670.08	1572.19	1148.2	1284.71	1187.62	-0.43332	1.65452e-12	5.37341e-11	SRY-box 4	http://www.ncbi.nlm.nih.gov/gene/?term=6659
FAM189B	protein_coding	chr1:155216996-155225274	-	2842.58	2944.89	3040.18	2266.39	2211.56	2353.45	-0.370261	1.72212e-12	5.58888e-11	family with sequence similarity 189 member B	http://www.ncbi.nlm.nih.gov/gene/?term=10712
NUS1	protein_coding	chr6:117996617-118031890	+	2601.32	2630.36	2611.65	1971.34	1977.85	2126.4	-0.368657	1.77471e-12	5.75535e-11	NUS1 dehydrodolichyl diphosphate synthase subunit	http://www.ncbi.nlm.nih.gov/gene/?term=116150
CREB3L2	protein_coding	chr7:137559725-137686847	-	3173.56	3374.46	3453.83	4233.74	4223.73	4337.33	0.35488	1.78047e-12	5.76985e-11	cAMP responsive element binding protein 3 like 2	http://www.ncbi.nlm.nih.gov/gene/?term=64764
ANXA6	protein_coding	chr5:150480267-150537443	-	729.119	812.851	938.449	1187.21	1287.8	1276.37	0.596043	1.79601e-12	5.81598e-11	annexin A6	http://www.ncbi.nlm.nih.gov/gene/?term=309
TMEM199	protein_coding	chr17:26684604-26690705	+	611.835	570.019	606.691	790.139	839.662	852.217	0.47245	1.81613e-12	5.87685e-11	transmembrane protein 199	http://www.ncbi.nlm.nih.gov/gene/?term=147007
MUC7	protein_coding	chr4:71296209-71348714	+	1.06775	1.97018	0.869	27.0042	21.2454	15.0101	3.89798	1.87047e-12	6.0483e-11	mucin 7, secreted	http://www.ncbi.nlm.nih.gov/gene/?term=4589
RWDD4	protein_coding	chr4:184560788-184580372	-	472.155	546.547	589.675	788.138	778.021	846.743	0.583663	1.87199e-12	6.04884e-11	RWD domain containing 4	http://www.ncbi.nlm.nih.gov/gene/?term=201965
DKC1	protein_coding	chrX:153991017-154005964	+	1816.47	1955.09	2039.22	2554.45	2565.66	2866.17	0.458261	1.90076e-12	6.13734e-11	dyskerin pseudouridine synthase 1	http://www.ncbi.nlm.nih.gov/gene/?term=1736
ZNF804A	protein_coding	chr2:185463093-185804214	+	288.688	309.687	291.424	414.074	469.38	485.207	0.620523	1.91379e-12	6.17495e-11	zinc finger protein 804A	http://www.ncbi.nlm.nih.gov/gene/?term=91752
CDC25B	protein_coding	chr20:3767419-3786768	+	2884.83	3019.63	3017.44	2164.38	1975.94	2352.93	-0.458634	1.94754e-12	6.27931e-11	cell division cycle 25B	http://www.ncbi.nlm.nih.gov/gene/?term=994
ZFAND3	protein_coding	chr6:37787307-38122400	+	1385.5	1347.61	1314.87	1729.3	1737.05	1796.91	0.379068	1.95351e-12	6.29399e-11	zinc finger AN1-type containing 3	http://www.ncbi.nlm.nih.gov/gene/?term=60685
POLR3B	protein_coding	chr12:106751436-106903976	+	939.187	865.929	840.923	642.112	633.308	628.801	-0.473544	2.09266e-12	6.73745e-11	RNA polymerase III subunit B	http://www.ncbi.nlm.nih.gov/gene/?term=55703
SUCLG2	protein_coding	chr3:67410884-67705038	-	1905.16	1931.38	2181.55	2670.47	2752.71	2679.34	0.428493	2.12576e-12	6.8391e-11	succinate-CoA ligase GDP-forming beta subunit	http://www.ncbi.nlm.nih.gov/gene/?term=8801
DSN1	protein_coding	chr20:35380194-35402230	-	1252.98	1145.08	1094.59	813.141	746.722	864.634	-0.526254	2.14679e-12	6.90176e-11	DSN1 homolog, MIS12 kinetochore complex component	http://www.ncbi.nlm.nih.gov/gene/?term=79980
ENKD1	protein_coding	chr16:67696848-67700659	-	476.903	452.99	547.609	336.057	301.506	293.963	-0.665712	2.16944e-12	6.96955e-11	enkurin domain containing 1	http://www.ncbi.nlm.nih.gov/gene/?term=84080
ARNT2	protein_coding	chr15:80696692-80890278	+	235.946	198.585	146.503	82.0138	85.9386	56.6304	-1.37158	2.2255e-12	7.1445e-11	aryl hydrocarbon receptor nuclear translocator 2	http://www.ncbi.nlm.nih.gov/gene/?term=9915
MIER1	protein_coding	chr1:67390578-67454302	+	1717.55	1726.08	1663.9	1256.22	1271.7	1356.71	-0.394859	2.26346e-12	7.26113e-11	MIER1 transcriptional regulator	http://www.ncbi.nlm.nih.gov/gene/?term=57708
DNA2	protein_coding	chr10:70173821-70231878	-	855.909	802.999	819.909	524.092	499.879	625.68	-0.587688	2.29539e-12	7.35578e-11	DNA replication helicase/nuclease 2	http://www.ncbi.nlm.nih.gov/gene/?term=1763
BRD9	protein_coding	chr5:863850-892939	-	1990.35	1927.45	2064.96	2550.44	2526.16	2597.48	0.358822	2.29626e-12	7.35578e-11	bromodomain containing 9	http://www.ncbi.nlm.nih.gov/gene/?term=65980
AP2B1	protein_coding	chr17:33914282-34053436	+	5821.95	5898.65	5762.34	7083.23	7200.05	7449.05	0.313869	2.30995e-12	7.39434e-11	adaptor related protein complex 2 beta 1 subunit	http://www.ncbi.nlm.nih.gov/gene/?term=163
RAB11FIP1	protein_coding	chr8:37716465-37757015	-	1092.63	1069.48	991.475	753.131	701.178	793.691	-0.487945	2.33614e-12	7.4675e-11	RAB11 family interacting protein 1	http://www.ncbi.nlm.nih.gov/gene/?term=80223
PRRC1	protein_coding	chr5:126853301-126890781	+	2274.69	2314.86	2256.2	2827.49	3125.95	2953.92	0.379803	2.33616e-12	7.4675e-11	proline rich coiled-coil 1	http://www.ncbi.nlm.nih.gov/gene/?term=133619
CRAT	protein_coding	chr9:131857073-131873077	-	1550.87	1582.51	1659.47	1247.22	1183.69	1205.56	-0.398746	2.34056e-12	7.47621e-11	carnitine O-acetyltransferase	http://www.ncbi.nlm.nih.gov/gene/?term=1384
TMEM14C	protein_coding	chr6:10723148-10731362	+	2610.57	2527.11	2515.44	2061.36	1958.61	1926.75	-0.363582	2.51239e-12	8.01932e-11	transmembrane protein 14C	http://www.ncbi.nlm.nih.gov/gene/?term=51522
EIF2AK4	protein_coding	chr15:40226325-40327797	+	2139.69	2205.7	2312.7	2877.5	2789.23	2990.62	0.378287	2.52912e-12	8.06695e-11	eukaryotic translation initiation factor 2 alpha kinase 4	http://www.ncbi.nlm.nih.gov/gene/?term=440275
SNAPC3	protein_coding	chr9:15422782-15461627	+	860.228	840.411	821.503	1102.19	1109.81	1146.99	0.413685	2.56769e-12	8.18412e-11	small nuclear RNA activating complex polypeptide 3	http://www.ncbi.nlm.nih.gov/gene/?term=6619
FBXL3	protein_coding	chr13:77579389-77601331	-	1399.01	1299.4	1278.84	978.17	995.403	870.06	-0.483253	2.71437e-12	8.64547e-11	F-box and leucine rich repeat protein 3	http://www.ncbi.nlm.nih.gov/gene/?term=26224
CHAF1A	protein_coding	chr19:4402660-4443394	+	1396.68	1549.26	1446.95	1049.18	1090.57	1115.16	-0.43285	2.74782e-12	8.74575e-11	chromatin assembly factor 1 subunit A	http://www.ncbi.nlm.nih.gov/gene/?term=10036
PPP2CB	protein_coding	chr8:30643126-30670352	-	1076.84	1038.95	1017.93	685.121	693.063	810.268	-0.518085	2.85364e-12	9.07608e-11	protein phosphatase 2 catalytic subunit beta	http://www.ncbi.nlm.nih.gov/gene/?term=5516
TRAPPC9	protein_coding	chr8:140739968-141468678	-	441.907	474.863	427.465	619.109	685.827	634.169	0.528928	2.86169e-12	9.09518e-11	trafficking protein particle complex 9	http://www.ncbi.nlm.nih.gov/gene/?term=83696
PLA1A	protein_coding	chr3:119316695-119348658	+	13.6045	4.88422	8.02858	38.0066	40.4539	35.0676	2.09245	2.87077e-12	9.11756e-11	phospholipase A1 member A	http://www.ncbi.nlm.nih.gov/gene/?term=51365
SPTY2D1	protein_coding	chr11:18627948-18656020	-	1332.37	1220.74	1210.67	1798.31	1632.9	1680.63	0.442255	3.01124e-12	9.55688e-11	SPT2 chromatin protein domain containing 1	http://www.ncbi.nlm.nih.gov/gene/?term=144108
NEMP2	protein_coding	chr2:191371619-191399468	-	175.504	189.778	167.411	106.018	74.9471	99.5239	-0.924255	3.0321e-12	9.61625e-11	nuclear envelope integral membrane protein 2	http://www.ncbi.nlm.nih.gov/gene/?term=100131211
TIGD3	protein_coding	chr11:65122282-65125084	+	47.5351	51.15	40.0873	14.0024	16.1691	8.60242	-1.82392	3.03986e-12	9.63399e-11	tigger transposable element derived 3	http://www.ncbi.nlm.nih.gov/gene/?term=220359
DEK	protein_coding	chr6:18224400-18264799	-	7304	7676.86	7275.73	5882.02	5633.04	6042.05	-0.342207	3.05406e-12	9.66714e-11	DEK proto-oncogene	http://www.ncbi.nlm.nih.gov/gene/?term=7913
SNX21	protein_coding	chr20:44462470-44471914	+	846.739	877.819	844.044	660.114	584.812	602.38	-0.475199	3.05465e-12	9.66714e-11	sorting nexin family member 21	http://www.ncbi.nlm.nih.gov/gene/?term=90203
ZFP62	protein_coding	chr5:180274611-180288286	-	751.687	811.041	744.233	1084.19	1119.84	1002.45	0.475301	3.09703e-12	9.79155e-11	ZFP62 zinc finger protein	http://www.ncbi.nlm.nih.gov/gene/?term=643836
SEC11C	protein_coding	chr18:56807089-56826069	+	613.47	532.67	525.998	769.135	810.331	826.768	0.526066	3.09836e-12	9.79155e-11	SEC11 homolog C, signal peptidase complex subunit	http://www.ncbi.nlm.nih.gov/gene/?term=90701
ZNF561	protein_coding	chr19:9718002-9731939	-	626.585	593.653	599.163	859.149	812.401	818.627	0.453359	3.10786e-12	9.81463e-11	zinc finger protein 561	http://www.ncbi.nlm.nih.gov/gene/?term=93134
CACNG6	protein_coding	chr19:54494403-54515920	+	30.6875	37.3951	27.6034	8.00121	6.06945	3.25161	-2.43362	3.14258e-12	9.91725e-11	calcium voltage-gated channel auxiliary subunit gamma 6	http://www.ncbi.nlm.nih.gov/gene/?term=59285
ZXDC	protein_coding	chr3:126156444-126194762	-	1028.15	984.897	951.383	688.121	705.157	758.72	-0.461781	3.18513e-12	1.00444e-10	ZXD family zinc finger C	http://www.ncbi.nlm.nih.gov/gene/?term=79364
ZNF672	protein_coding	chr1:249132377-249143716	+	1170.05	1135.24	1182.72	823.144	878.107	896.702	-0.42537	3.28449e-12	1.03504e-10	zinc finger protein 672	http://www.ncbi.nlm.nih.gov/gene/?term=79894
ZNF33A	protein_coding	chr10:38299578-38356762	+	758.014	762.729	799.814	1054.18	1141.05	1011.92	0.466499	3.30891e-12	1.042e-10	zinc finger protein 33A	http://www.ncbi.nlm.nih.gov/gene/?term=7581
DPH5	protein_coding	chr1:101455179-101491362	-	535.094	552.394	583.705	747.131	795.128	773.972	0.4697	3.40091e-12	1.07022e-10	diphthamide biosynthesis 5	http://www.ncbi.nlm.nih.gov/gene/?term=51611
EIF3B	protein_coding	chr7:2394474-2420380	+	7349.78	7593.15	8239.06	9810.71	9958.86	10277.8	0.374033	3.41137e-12	1.07275e-10	eukaryotic translation initiation factor 3 subunit B	http://www.ncbi.nlm.nih.gov/gene/?term=8662
SLC39A10	protein_coding	chr2:196521532-196602426	+	2383.79	2601.02	2377.89	1864.32	1786.67	1917.7	-0.402943	3.42428e-12	1.07605e-10	solute carrier family 39 member 10	http://www.ncbi.nlm.nih.gov/gene/?term=57181
CASC19	lncRNA	chr8:128200030-128209872	-	55.0872	59.9571	64.8049	13.0028	18.2195	28.3761	-1.59357	3.46431e-12	1.08787e-10	cancer susceptibility 19 (non-protein coding)	http://www.ncbi.nlm.nih.gov/gene/?term=103021165
TRAF4	protein_coding	chr17:27071023-27077976	+	1729.34	1687.62	1821.94	2398.42	2290.42	2203.6	0.395545	3.49631e-12	1.09714e-10	TNF receptor associated factor 4	http://www.ncbi.nlm.nih.gov/gene/?term=9618
PPIL1	protein_coding	chr6:36822605-36842800	-	1218.91	1213.86	1311.51	1615.28	1633.87	1719.39	0.407344	3.50796e-12	1.10002e-10	peptidylprolyl isomerase like 1	http://www.ncbi.nlm.nih.gov/gene/?term=51645
INPP4A	protein_coding	chr2:99061321-99207496	+	1444.47	1346.58	1320.99	890.157	1031.81	1008.05	-0.4887	3.53348e-12	1.10725e-10	inositol polyphosphate-4-phosphatase type I A	http://www.ncbi.nlm.nih.gov/gene/?term=3631
DCN	protein_coding	chr12:91537054-91576901	-	199.25	217.159	273.248	433.074	400.624	370.473	0.802604	3.54979e-12	1.11139e-10	decorin	http://www.ncbi.nlm.nih.gov/gene/?term=1634
DDHD1	protein_coding	chr14:53503458-53620046	-	481.932	482.643	466.283	695.122	657.708	811.226	0.596594	3.55169e-12	1.11139e-10	DDHD domain containing 1	http://www.ncbi.nlm.nih.gov/gene/?term=80821
PTPRQ	protein_coding	chr12:80838126-81073968	+	3.12021	0.979072	0	17.0032	22.2439	20.14	3.80355	3.68052e-12	1.1509e-10	protein tyrosine phosphatase, receptor type Q	http://www.ncbi.nlm.nih.gov/gene/?term=374462
SFT2D2	protein_coding	chr1:168195255-168212088	+	295.639	264.354	268.015	156.028	171.972	178.98	-0.706872	3.68405e-12	1.15119e-10	SFT2 domain containing 2	http://www.ncbi.nlm.nih.gov/gene/?term=375035
MPZL3	protein_coding	chr11:118097405-118123083	-	221.932	239.947	197.558	370.064	352.056	329.009	0.674049	3.79598e-12	1.18534e-10	myelin protein zero like 3	http://www.ncbi.nlm.nih.gov/gene/?term=196264
COG6	protein_coding	chr13:40229764-40365802	+	595.007	592.73	573.92	798.139	806.283	787.864	0.441955	3.82947e-12	1.19496e-10	component of oligomeric golgi complex 6	http://www.ncbi.nlm.nih.gov/gene/?term=57511
NPR3	protein_coding	chr5:32710743-32791830	+	616.042	746.165	757.211	1031.18	1098.74	1311.37	0.699058	3.83398e-12	1.19553e-10	natriuretic peptide receptor 3	http://www.ncbi.nlm.nih.gov/gene/?term=4883
YPEL5	protein_coding	chr2:30369750-30383399	+	644.689	668.498	597.671	459.079	441.104	441.151	-0.509518	3.99306e-12	1.24427e-10	yippee like 5	http://www.ncbi.nlm.nih.gov/gene/?term=51646
DCLRE1B	protein_coding	chr1:114447241-114456708	+	809.903	843.376	858.927	614.107	577.729	632.696	-0.462163	4.01361e-12	1.2498e-10	DNA cross-link repair 1B	http://www.ncbi.nlm.nih.gov/gene/?term=64858
SERPINB7	protein_coding	chr18:61420281-61472610	+	9.59677	19.7196	8.77755	57.0092	39.4987	47.7262	1.91281	4.02685e-12	1.25304e-10	serpin family B member 7	http://www.ncbi.nlm.nih.gov/gene/?term=8710
DHCR7	protein_coding	chr11:71145457-71159477	-	3888.78	3997.67	3891.78	4757.83	5197.9	5276.48	0.370913	4.04259e-12	1.25707e-10	7-dehydrocholesterol reductase	http://www.ncbi.nlm.nih.gov/gene/?term=1717
FXR1	protein_coding	chr3:180630234-180700541	+	2369.03	2494.75	2485.41	3065.53	3107.83	3109.68	0.336674	4.11109e-12	1.27747e-10	FMR1 autosomal homolog 1	http://www.ncbi.nlm.nih.gov/gene/?term=8087
GOPC	protein_coding	chr6:117881432-117923705	-	2959.36	2841.63	2857.32	3586.63	3949.44	3671.84	0.372498	4.18871e-12	1.30069e-10	golgi associated PDZ and coiled-coil motif containing	http://www.ncbi.nlm.nih.gov/gene/?term=57120
SP6	protein_coding	chr17:45922280-45933240	-	612.377	503.096	544.399	381.065	347.04	351.08	-0.620191	4.29199e-12	1.33183e-10	Sp6 transcription factor	http://www.ncbi.nlm.nih.gov/gene/?term=80320
VPS53	protein_coding	chr17:411908-618096	-	705.948	694.943	677.989	899.158	957.036	1011.02	0.463815	4.39201e-12	1.36192e-10	VPS53, GARP complex subunit	http://www.ncbi.nlm.nih.gov/gene/?term=55275
MCMBP	protein_coding	chr10:121588916-121633140	-	2457.17	2378.73	2263.75	1694.3	1711.8	1890.84	-0.422488	4.40539e-12	1.36512e-10	minichromosome maintenance complex binding protein	http://www.ncbi.nlm.nih.gov/gene/?term=79892
ANGPTL4	protein_coding	chr19:8429011-8439259	+	1459.33	2284.03	1765.02	846.15	979.278	1082.63	-0.921072	4.43817e-12	1.37432e-10	angiopoietin like 4	http://www.ncbi.nlm.nih.gov/gene/?term=51129
RTN4	protein_coding	chr2:55199325-55364967	-	14316	14504.3	14455.3	11527	11332.8	12081.2	-0.308687	4.44244e-12	1.37469e-10	reticulon 4	http://www.ncbi.nlm.nih.gov/gene/?term=57142
RASD2	protein_coding	chr22:35937352-35950046	+	303.463	306.66	319.659	195.034	196.277	207.658	-0.635247	4.50802e-12	1.39401e-10	RASD family member 2	http://www.ncbi.nlm.nih.gov/gene/?term=23551
PDSS2	protein_coding	chr6:107473761-107780779	-	289.527	275.181	286.268	428.074	409.748	415.655	0.558732	4.54617e-12	1.40484e-10	decaprenyl diphosphate synthase subunit 2	http://www.ncbi.nlm.nih.gov/gene/?term=57107
HDGFRP2	protein_coding	chr19:4472193-4502232	+	772.397	855.126	970.575	1275.22	1269.63	1230.09	0.538061	4.57533e-12	1.41287e-10	None	http://www.ncbi.nlm.nih.gov/gene/?term=HDGFRP2
SC5D	protein_coding	chr11:121163388-121184119	+	1182.5	1190.44	1055.78	1491.26	1591.31	1589.14	0.446855	4.60635e-12	1.42146e-10	sterol-C5-desaturase	http://www.ncbi.nlm.nih.gov/gene/?term=6309
ZNF146	protein_coding	chr19:36705504-36729676	+	1942.69	1935.42	1900.89	2433.42	2400.71	2469.2	0.337835	4.69176e-12	1.44682e-10	zinc finger protein 146	http://www.ncbi.nlm.nih.gov/gene/?term=7705
CLIC4	protein_coding	chr1:25071760-25170815	+	8372.54	8648.96	8285.07	10233.8	10597.2	10395.8	0.303293	4.82905e-12	1.48813e-10	chloride intracellular channel 4	http://www.ncbi.nlm.nih.gov/gene/?term=25932
TRANK1	protein_coding	chr3:36868308-36986548	-	1334.22	1212.93	1113.93	811.142	897.216	763.94	-0.565786	4.84683e-12	1.49258e-10	tetratricopeptide repeat and ankyrin repeat containing 1	http://www.ncbi.nlm.nih.gov/gene/?term=9881
P2RY2	protein_coding	chr11:72929343-72953472	+	180.922	187.726	201.347	108.019	101.199	115.404	-0.813461	4.87554e-12	1.50038e-10	purinergic receptor P2Y2	http://www.ncbi.nlm.nih.gov/gene/?term=5029
LLGL2	protein_coding	chr17:73521783-73571290	+	2821.09	2834.82	2778.34	4054.7	3796.77	3463.61	0.424069	4.92735e-12	1.51528e-10	LLGL2, scribble cell polarity complex component	http://www.ncbi.nlm.nih.gov/gene/?term=3993
HARS2	protein_coding	chr5:140071011-140078903	+	1204.24	1310.37	1247.89	1594.28	1684.41	1721.56	0.409891	4.95039e-12	1.52131e-10	histidyl-tRNA synthetase 2, mitochondrial	http://www.ncbi.nlm.nih.gov/gene/?term=23438
WARS	protein_coding	chr14:100800125-100842680	-	5796.96	5429.75	5079.54	4122.72	4234.79	4054.62	-0.393394	4.9728e-12	1.52627e-10	tryptophanyl-tRNA synthetase	http://www.ncbi.nlm.nih.gov/gene/?term=7453
ENO2	protein_coding	chr12:7023614-7032859	+	971.576	1109.02	910.33	680.118	661.671	702.728	-0.548572	4.97336e-12	1.52627e-10	enolase 2	http://www.ncbi.nlm.nih.gov/gene/?term=2026
SEC61A1	protein_coding	chr3:127771212-127790526	+	9478.91	9434.31	8895.64	11434	11964.9	11492.2	0.327436	4.98286e-12	1.52813e-10	Sec61 translocon alpha 1 subunit	http://www.ncbi.nlm.nih.gov/gene/?term=29927
F2RL1	protein_coding	chr5:76114802-76131140	+	1702.73	1683.77	1666.78	1266.22	1257.55	1351.43	-0.38303	5.02235e-12	1.53918e-10	F2R like trypsin receptor 1	http://www.ncbi.nlm.nih.gov/gene/?term=2150
ATP2A3	protein_coding	chr17:3827163-3867758	-	626.832	695.147	567.632	412.071	426.843	354.741	-0.661934	5.18472e-12	1.58785e-10	ATPase sarcoplasmic/endoplasmic reticulum Ca2+ transporting 3	http://www.ncbi.nlm.nih.gov/gene/?term=489
PRKCD	protein_coding	chr3:53195223-53226733	+	1033.78	1068.52	1013.46	757.132	771.91	798.158	-0.420949	5.22725e-12	1.59978e-10	protein kinase C delta	http://www.ncbi.nlm.nih.gov/gene/?term=5580
VPS36	protein_coding	chr13:52986737-53024813	-	1089.31	931.608	1067.25	604.107	681.854	745.685	-0.604216	5.27637e-12	1.61371e-10	vacuolar protein sorting 36 homolog	http://www.ncbi.nlm.nih.gov/gene/?term=51028
PPP2R1B	protein_coding	chr11:111597632-111637169	-	2439.24	2463.37	2178.88	1734.3	1685.5	1821.13	-0.433938	5.30266e-12	1.62064e-10	protein phosphatase 2 scaffold subunit Abeta	http://www.ncbi.nlm.nih.gov/gene/?term=5519
SMPD1	protein_coding	chr11:6411644-6416228	+	1307.09	1219.78	1202.63	929.16	902.351	776.925	-0.515078	5.32773e-12	1.62718e-10	sphingomyelin phosphodiesterase 1	http://www.ncbi.nlm.nih.gov/gene/?term=6609
LETM1	protein_coding	chr4:1813206-1857974	-	1420.97	1521.65	1514.72	1891.33	1977.83	2144.24	0.431455	5.43741e-12	1.65955e-10	leucine zipper and EF-hand containing transmembrane protein 1	http://www.ncbi.nlm.nih.gov/gene/?term=3954
ENSG00000272520.1	lincRNA	chr5:6671219-6674499	+	153.374	154.294	168.109	241.043	266.075	296.371	0.753831	5.48221e-12	1.67207e-10	None	http://asia.ensembl.org/Homo_sapiens/Gene/Idhistory?g=ENSG00000272520
RCL1	protein_coding	chr9:4792834-4861077	+	558.43	560.18	647.137	399.069	338.014	400.463	-0.634976	5.4939e-12	1.6745e-10	RNA terminal phosphate cyclase like 1	http://www.ncbi.nlm.nih.gov/gene/?term=10171
FAM78A	protein_coding	chr9:134133465-134151906	-	312.026	309.551	355.198	491.085	480.543	469.836	0.559757	5.50115e-12	1.67556e-10	family with sequence similarity 78 member A	http://www.ncbi.nlm.nih.gov/gene/?term=286336
SH3BP4	protein_coding	chr2:235860628-235964358	+	1062.2	1016.28	1072.41	773.134	713.323	808.549	-0.457578	5.52241e-12	1.68089e-10	SH3 domain binding protein 4	http://www.ncbi.nlm.nih.gov/gene/?term=23677
GRK5	protein_coding	chr10:120967197-121215131	+	478.333	583.08	521.109	352.061	338.931	347.745	-0.607687	5.55155e-12	1.6886e-10	G protein-coupled receptor kinase 5	http://www.ncbi.nlm.nih.gov/gene/?term=2869
ACY1	protein_coding	chr3:52017300-52023218	+	719.333	789.316	838.891	1100.19	1141.1	1050.01	0.486544	5.63661e-12	1.71331e-10	aminoacylase 1	http://www.ncbi.nlm.nih.gov/gene/?term=95
ZNF559	protein_coding	chr19:9434448-9454521	+	261.281	298.938	260.685	458.079	390.64	480.839	0.695278	5.71521e-12	1.73601e-10	zinc finger protein 559	http://www.ncbi.nlm.nih.gov/gene/?term=84527
TSPO	protein_coding	chr22:43547520-43559248	+	2378.9	2441.49	2865.78	1908.33	1690.55	1615.41	-0.559843	5.72325e-12	1.73727e-10	translocator protein	http://www.ncbi.nlm.nih.gov/gene/?term=706
STAT4	protein_coding	chr2:191894302-192016322	-	20.0724	21.6409	16.9119	67.011	51.6256	54.1663	1.55693	6.14681e-12	1.86457e-10	signal transducer and activator of transcription 4	http://www.ncbi.nlm.nih.gov/gene/?term=6775
COMMD9	protein_coding	chr11:36293842-36310999	-	1291.99	1382.07	1369.32	1882.33	1866.47	1688.55	0.427202	6.34752e-12	1.92415e-10	COMM domain containing 9	http://www.ncbi.nlm.nih.gov/gene/?term=29099
ANGPTL2	protein_coding	chr9:129849628-129885044	-	38.1872	43.246	48.6871	8.00172	13.1458	14.7651	-1.85269	6.36925e-12	1.92942e-10	angiopoietin like 2	http://www.ncbi.nlm.nih.gov/gene/?term=23452
TGFBR2	protein_coding	chr3:30647994-30735634	+	2890.04	2668.7	2392.96	3619.63	3857.39	3555.37	0.472767	6.50814e-12	1.97016e-10	transforming growth factor beta receptor 2	http://www.ncbi.nlm.nih.gov/gene/?term=7048
CBX3	protein_coding	chr7:26240831-26253227	+	7379.96	7254.04	7534.82	6054.05	5706.89	6000.9	-0.319816	6.59995e-12	1.9966e-10	chromobox 3	http://www.ncbi.nlm.nih.gov/gene/?term=11335
PDCD7	protein_coding	chr15:65409717-65426174	-	582.654	630.143	603.753	389.069	451.114	414.615	-0.53394	6.71552e-12	2.03018e-10	programmed cell death 7	http://www.ncbi.nlm.nih.gov/gene/?term=10081
AMOTL2	protein_coding	chr3:134074187-134094259	-	3569.01	4035.14	3812.12	2803.49	2941.8	2508.36	-0.467948	6.77831e-12	2.04757e-10	angiomotin like 2	http://www.ncbi.nlm.nih.gov/gene/?term=51421
MGMT	protein_coding	chr10:131265448-131565884	+	319.141	283.931	338.932	495.085	481.538	447.784	0.595954	6.78222e-12	2.04757e-10	O-6-methylguanine-DNA methyltransferase	http://www.ncbi.nlm.nih.gov/gene/?term=4255
SLC9A3R2	protein_coding	chr16:2076869-2089027	+	2994.86	3090.33	3286.33	2336.41	2404.74	2480.7	-0.376364	6.79768e-12	2.05085e-10	SLC9A3 regulator 2	http://www.ncbi.nlm.nih.gov/gene/?term=9351
TWF2	protein_coding	chr3:52262626-52273183	-	2226.1	2213.54	2288.12	1742.3	1754.15	1545.52	-0.415961	7.0336e-12	2.12059e-10	twinfilin actin binding protein 2	http://www.ncbi.nlm.nih.gov/gene/?term=11344
DUSP16	protein_coding	chr12:12626216-12715448	-	2227.45	2071.06	1904.34	2714.47	3008.58	2796.04	0.458189	7.04343e-12	2.12099e-10	dual specificity phosphatase 16	http://www.ncbi.nlm.nih.gov/gene/?term=80824
GRAMD1A	protein_coding	chr19:35485688-35517375	+	1497.72	1519.67	1450.33	1114.19	1180.55	1115.55	-0.389266	7.04443e-12	2.12099e-10	GRAM domain containing 1A	http://www.ncbi.nlm.nih.gov/gene/?term=57655
BASP1	protein_coding	chr5:17216932-17276954	+	19307.9	19259.8	17855.5	15021.6	15170.9	14717.6	-0.329165	7.07641e-12	2.12918e-10	brain abundant membrane attached signal protein 1	http://www.ncbi.nlm.nih.gov/gene/?term=10409
ZBED4	protein_coding	chr22:50247497-50283726	+	631.474	713.727	682.863	898.158	941.865	989.885	0.479731	7.37345e-12	2.21706e-10	zinc finger BED-type containing 4	http://www.ncbi.nlm.nih.gov/gene/?term=9889
HJURP	protein_coding	chr2:234745347-234763212	-	1039.3	1087.15	1103.87	763.133	692.111	829.507	-0.500196	7.4587e-12	2.24118e-10	Holliday junction recognition protein	http://www.ncbi.nlm.nih.gov/gene/?term=55355
DAPK1	protein_coding	chr9:90112143-90323549	+	701.537	717.689	594.337	468.081	442.108	425.434	-0.591116	7.47111e-12	2.2434e-10	death associated protein kinase 1	http://www.ncbi.nlm.nih.gov/gene/?term=1612
PES1	protein_coding	chr22:30972612-31003000	-	2082.49	2099.52	2213.95	2679.47	2694.09	2806.21	0.35438	7.52986e-12	2.25868e-10	pescadillo ribosomal biogenesis factor 1	http://www.ncbi.nlm.nih.gov/gene/?term=23481
SNX22	protein_coding	chr15:64443916-64449680	+	2108.88	2083.75	2256.3	2820.49	2755.79	2712.31	0.361697	7.53216e-12	2.25868e-10	sorting nexin 22	http://www.ncbi.nlm.nih.gov/gene/?term=79856
PGM3	protein_coding	chr6:83874592-83903655	-	1513.5	1540.35	1421.3	1884.33	2029.34	1961.46	0.393058	7.61077e-12	2.28072e-10	phosphoglucomutase 3	http://www.ncbi.nlm.nih.gov/gene/?term=5238
DNAJB4	protein_coding	chr1:78444842-78483648	+	948.296	994.793	965.291	1340.23	1511.26	1261.34	0.499946	7.78571e-12	2.33158e-10	DnaJ heat shock protein family (Hsp40) member B4	http://www.ncbi.nlm.nih.gov/gene/?term=11080
PHF3	protein_coding	chr6:64345707-64425418	+	1343.3	1273.8	1341.52	1683.29	1692.54	1754.49	0.373866	7.92074e-12	2.37043e-10	PHD finger protein 3	http://www.ncbi.nlm.nih.gov/gene/?term=23469
RTKN2	protein_coding	chr10:63952845-64028622	-	159.547	155.297	154.229	97.0158	64.8241	82.6767	-0.93832	8.15335e-12	2.4384e-10	rhotekin 2	http://www.ncbi.nlm.nih.gov/gene/?term=219790
CCDC189	protein_coding	chr16:30768744-30773565	-	149.281	137.47	196.898	82.0138	72.8547	72.1886	-1.09007	8.40929e-12	2.51326e-10	coiled-coil domain containing 189	http://www.ncbi.nlm.nih.gov/gene/?term=90835
LINC01806	lncRNA	chr2:162101250-162105561	+	57.1227	56.996	62.0458	147.024	111.339	113.681	1.07643	8.56519e-12	2.55814e-10	long intergenic non-protein coding RNA 1806	http://www.ncbi.nlm.nih.gov/gene/?term=100996579
DLGAP4	protein_coding	chr20:34894245-35157040	+	2545.24	2641.27	2437.84	1876.33	1880.74	2044.69	-0.394109	8.73738e-12	2.60782e-10	DLG associated protein 4	http://www.ncbi.nlm.nih.gov/gene/?term=22839
TCF3	protein_coding	chr19:1609289-1652328	-	1703.66	1932.52	2020.68	2695.47	2480.69	2618.76	0.462023	8.78048e-12	2.61893e-10	transcription factor 3	http://www.ncbi.nlm.nih.gov/gene/?term=6929
IGIP	protein_coding	chr5:139505521-139508391	+	139.904	181.98	155.975	83.0144	77.9212	86.8411	-0.947637	8.81126e-12	2.62636e-10	IgA inducing protein	http://www.ncbi.nlm.nih.gov/gene/?term=492311
PELI1	protein_coding	chr2:64319786-64371605	-	489.15	470.831	449.923	301.053	335.826	324.379	-0.551725	8.84879e-12	2.63578e-10	pellino E3 ubiquitin protein ligase 1	http://www.ncbi.nlm.nih.gov/gene/?term=57162
RBM15B	protein_coding	chr3:51428699-51435339	+	1805.76	1960.07	1915.64	2433.42	2402.73	2453.34	0.359127	8.88488e-12	2.64476e-10	RNA binding motif protein 15B	http://www.ncbi.nlm.nih.gov/gene/?term=29890
ENSG00000230709.1	lincRNA	chr17:16879313-16884667	-	116.316	120.917	117.491	55.0099	64.7204	58.3448	-0.992881	8.91109e-12	2.6508e-10	None	http://asia.ensembl.org/Homo_sapiens/Gene/Idhistory?g=ENSG00000230709
FKRP	protein_coding	chr19:47249303-47261832	+	245.079	246.77	218.331	360.063	358.132	357.329	0.600241	9.14888e-12	2.71972e-10	fukutin related protein	http://www.ncbi.nlm.nih.gov/gene/?term=79147
SCARA5	protein_coding	chr8:27727399-27850369	-	991.987	949.575	839.381	645.112	667.619	576.307	-0.556954	9.25321e-12	2.74726e-10	scavenger receptor class A member 5	http://www.ncbi.nlm.nih.gov/gene/?term=286133
LDHA	protein_coding	chr11:18415936-18429765	+	46296.4	47976.4	44242.5	35660.2	35210.1	37993.7	-0.347515	9.25384e-12	2.74726e-10	lactate dehydrogenase A	http://www.ncbi.nlm.nih.gov/gene/?term=3939
UBE2D3	protein_coding	chr4:103715540-103790050	-	5965.8	6289.95	5847.22	4757.83	4865.09	4817.79	-0.326022	9.6508e-12	2.8632e-10	ubiquitin conjugating enzyme E2 D3	http://www.ncbi.nlm.nih.gov/gene/?term=7323
ADO	protein_coding	chr10:64564516-64568239	+	1401.64	1326.82	1507.38	962.169	1041.99	1065.22	-0.4652	9.7183e-12	2.88131e-10	2-aminoethanethiol dioxygenase	http://www.ncbi.nlm.nih.gov/gene/?term=84890
COQ10B	protein_coding	chr2:198318147-198340033	+	492.086	445.234	428.228	652.113	650.492	633.109	0.50493	9.98782e-12	2.95925e-10	coenzyme Q10B	http://www.ncbi.nlm.nih.gov/gene/?term=80219
ABHD14B	protein_coding	chr3:52002526-52008646	-	996.805	971.068	1043.06	1459.25	1391.02	1276.11	0.454574	1.00571e-11	2.9778e-10	abhydrolase domain containing 14B	http://www.ncbi.nlm.nih.gov/gene/?term=84836
SH3BP2	protein_coding	chr4:2794750-2842823	+	2385.99	2372.03	1881.68	1438.25	1475.02	1546.55	-0.573942	1.00795e-11	2.98246e-10	SH3 domain binding protein 2	http://www.ncbi.nlm.nih.gov/gene/?term=6452
F11R	protein_coding	chr1:160964996-160991133	-	1087.59	1096.01	1052.94	1465.26	1666.04	1400.18	0.485768	1.01198e-11	2.99203e-10	F11 receptor	http://www.ncbi.nlm.nih.gov/gene/?term=50848
ARCN1	protein_coding	chr11:118443102-118473748	+	3708.4	4003.59	3971.23	4781.83	5105.84	5105.96	0.359644	1.01253e-11	2.99203e-10	archain 1	http://www.ncbi.nlm.nih.gov/gene/?term=372
FAM126B	protein_coding	chr2:201838441-201936394	-	724.614	679.219	626.212	369.067	426.923	483.727	-0.665563	1.03693e-11	3.0621e-10	family with sequence similarity 126 member B	http://www.ncbi.nlm.nih.gov/gene/?term=285172
USMG5	protein_coding	chr10:105148807-105156270	-	690.448	755.017	695.884	988.172	931.825	1025.97	0.459942	1.05004e-11	3.09877e-10	up-regulated during skeletal muscle growth 5 homolog (mouse)	http://www.ncbi.nlm.nih.gov/gene/?term=84833
SURF4	protein_coding	chr9:136228325-136244820	-	7669.81	7914.65	7992.33	9438.64	9883.95	9840.09	0.306629	1.06154e-11	3.13063e-10	surfeit 4	http://www.ncbi.nlm.nih.gov/gene/?term=6836
PXN	protein_coding	chr12:120648242-120703574	-	7621.85	7676.82	7226.06	5927.03	5928.4	6165.1	-0.321787	1.08928e-11	3.21031e-10	paxillin	http://www.ncbi.nlm.nih.gov/gene/?term=5829
S100A10	protein_coding	chr1:151955386-151966714	-	9389.24	9471.65	9139.13	6917.21	7513.6	7599.53	-0.345944	1.10621e-11	3.25807e-10	S100 calcium binding protein A10	http://www.ncbi.nlm.nih.gov/gene/?term=6281
TMEM59	protein_coding	chr1:54492354-54519246	-	3224.63	3275.28	2907.41	2436.42	2374.36	2229.14	-0.417818	1.12787e-11	3.31966e-10	transmembrane protein 59	http://www.ncbi.nlm.nih.gov/gene/?term=9528
CHST2	protein_coding	chr3:142838618-142842856	+	1044.28	1116.79	956.171	759.131	749.615	691.707	-0.501705	1.13068e-11	3.32572e-10	carbohydrate sulfotransferase 2	http://www.ncbi.nlm.nih.gov/gene/?term=9435
PRPF38A	protein_coding	chr1:52870219-52883992	+	1609.34	1774.27	1800.38	1226.21	1150.38	1340.52	-0.480369	1.13822e-11	3.34571e-10	pre-mRNA processing factor 38A	http://www.ncbi.nlm.nih.gov/gene/?term=84950
GNB5	protein_coding	chr15:52413123-52483565	-	1297.82	1313.29	1199.6	967.168	940.871	951.069	-0.413807	1.14227e-11	3.3554e-10	G protein subunit beta 5	http://www.ncbi.nlm.nih.gov/gene/?term=10681
DOCK8	protein_coding	chr9:214865-465259	+	633.626	547.382	565.785	911.158	969.037	782.321	0.608527	1.14646e-11	3.36549e-10	dedicator of cytokinesis 8	http://www.ncbi.nlm.nih.gov/gene/?term=81704
RNR2	rRNA	chrM:1671-3229	+	188035	189438	175701	224282	240281	233843	0.336338	1.17084e-11	3.43481e-10	l-rRNA	http://www.ncbi.nlm.nih.gov/gene/?term=4550
ENSG00000258757.1	antisense	chr14:53107557-53108284	+	59.3443	78.7317	58.9103	132.023	124.457	131.429	0.976617	1.18981e-11	3.48816e-10	None	http://asia.ensembl.org/Homo_sapiens/Gene/Idhistory?g=ENSG00000258757
POF1B	protein_coding	chrX:84532395-84634748	-	273.688	302.915	231.25	417.074	513.779	442.336	0.765692	1.19203e-11	3.49235e-10	POF1B, actin binding protein	http://www.ncbi.nlm.nih.gov/gene/?term=79983
PSMA2	protein_coding	chr7:42956460-42971805	-	3021.78	3015.71	2857.78	2370.41	2357.17	2300.93	-0.339427	1.20851e-11	3.53831e-10	proteasome subunit alpha 2	http://www.ncbi.nlm.nih.gov/gene/?term=5683
CLGN	protein_coding	chr4:141309607-141348815	-	65.4569	65.8835	55.3173	22.0039	28.2948	17.1125	-1.45997	1.22483e-11	3.58375e-10	calmegin	http://www.ncbi.nlm.nih.gov/gene/?term=1047
TPBG	protein_coding	chr6:83072923-83077134	+	1966.67	2277.66	2129.02	1523.27	1455.88	1639.63	-0.464842	1.2384e-11	3.62108e-10	trophoblast glycoprotein	http://www.ncbi.nlm.nih.gov/gene/?term=7162
DOCK11	protein_coding	chrX:117629872-117820123	+	614.862	617.388	528.177	373.066	398.585	411.136	-0.57288	1.29525e-11	3.78482e-10	dedicator of cytokinesis 11	http://www.ncbi.nlm.nih.gov/gene/?term=139818
AHNAK2	protein_coding	chr14:105403591-105444694	-	19134	17683.1	16706.9	13954.4	13590.7	12539.2	-0.417065	1.29701e-11	3.7875e-10	AHNAK nucleoprotein 2	http://www.ncbi.nlm.nih.gov/gene/?term=113146
P2RX1	protein_coding	chr17:3799885-3819960	-	45.3517	47.2262	31.8622	7.00151	13.1378	11.637	-1.95534	1.31026e-11	3.82368e-10	purinergic receptor P2X 1	http://www.ncbi.nlm.nih.gov/gene/?term=5023
EMC6	protein_coding	chr17:3572017-3572963	+	243.506	248.588	309.921	415.073	443.061	415.748	0.665454	1.31709e-11	3.84109e-10	ER membrane protein complex subunit 6	http://www.ncbi.nlm.nih.gov/gene/?term=83460
MARVELD1	protein_coding	chr10:99473465-99477909	+	1806.59	1930.62	1795.72	2540.44	2454.29	2292.81	0.397576	1.41058e-11	4.11106e-10	MARVEL domain containing 1	http://www.ncbi.nlm.nih.gov/gene/?term=83742
C8orf44-SGK3	protein_coding	chr8:67579787-67774257	+	266.817	220.112	211.973	131.023	140.562	108.545	-0.876338	1.42013e-11	4.13618e-10	C8orf44-SGK3 readthrough	http://www.ncbi.nlm.nih.gov/gene/?term=100533105
TMEM63A	protein_coding	chr1:226033233-226070420	-	1401.11	1305.31	1269.77	1793.31	1691.56	1752.57	0.398142	1.4354e-11	4.17793e-10	transmembrane protein 63A	http://www.ncbi.nlm.nih.gov/gene/?term=9725
BZW1	protein_coding	chr2:201676269-201688574	+	11612	12067.7	10577.2	8353.46	8489.95	9083.71	-0.401894	1.43967e-11	4.18762e-10	basic leucine zipper and W2 domains 1	http://www.ncbi.nlm.nih.gov/gene/?term=9689
CTDSP2	protein_coding	chr12:58213710-58240747	-	5021.76	5193.96	4807.25	3888.68	4019.26	3577.96	-0.387101	1.4485e-11	4.21056e-10	CTD small phosphatase 2	http://www.ncbi.nlm.nih.gov/gene/?term=10106
ARHGAP21	protein_coding	chr10:24872538-25012597	-	1239.63	1150.91	1224.88	1608.28	1525.65	1605.08	0.390403	1.45266e-11	4.21992e-10	Rho GTPase activating protein 21	http://www.ncbi.nlm.nih.gov/gene/?term=57584
RAPGEF3	protein_coding	chr12:48128453-48152889	-	210.197	185.685	210.208	116.02	126.419	109.388	-0.783623	1.45473e-11	4.22318e-10	Rap guanine nucleotide exchange factor 3	http://www.ncbi.nlm.nih.gov/gene/?term=10411
SLC16A7	protein_coding	chr12:59989821-60183636	+	1325.69	1069.18	1208.58	808.14	724.485	856.113	-0.593022	1.47271e-11	4.27259e-10	solute carrier family 16 member 7	http://www.ncbi.nlm.nih.gov/gene/?term=9194
IGF2BP1	protein_coding	chr17:47074774-47133507	+	3960.06	3771.54	3556.35	2942.51	2860.02	2957.98	-0.365363	1.51566e-11	4.39433e-10	insulin like growth factor 2 mRNA binding protein 1	http://www.ncbi.nlm.nih.gov/gene/?term=10642
PGGHG	protein_coding	chr11:289138-295688	+	573.041	604.567	581.259	852.147	831.559	757.547	0.473173	1.59054e-11	4.60844e-10	protein-glucosylgalactosylhydroxylysine glucosidase	http://www.ncbi.nlm.nih.gov/gene/?term=80162
UBE2G2	protein_coding	chr21:46188495-46221751	-	1623.49	1598.24	1614.03	2087.36	1981.93	2125.54	0.35723	1.6308e-11	4.72201e-10	ubiquitin conjugating enzyme E2 G2	http://www.ncbi.nlm.nih.gov/gene/?term=7327
HN1L	protein_coding	chr16:1728278-1752073	+	4442.87	4727.04	4597.14	5633.98	5687.61	5927.56	0.325126	1.67237e-11	4.83925e-10	None	http://www.ncbi.nlm.nih.gov/gene/?term=HN1L
ZNF585A	protein_coding	chr19:37638340-37663643	-	169.12	164.122	173.305	259.046	260.022	281.772	0.659504	1.8283e-11	5.28701e-10	zinc finger protein 585A	http://www.ncbi.nlm.nih.gov/gene/?term=199704
OSBP2	protein_coding	chr22:31089769-31303811	+	2692.59	2862.36	2900.15	2211.38	2251.92	2108.14	-0.363783	1.8894e-11	5.46017e-10	oxysterol binding protein 2	http://www.ncbi.nlm.nih.gov/gene/?term=23762
RPSA	protein_coding	chr3:39448180-39454033	+	18804.4	19736.5	20114.3	23847.2	24008.9	24364.5	0.300077	1.92343e-11	5.55491e-10	ribosomal protein SA	http://www.ncbi.nlm.nih.gov/gene/?term=3921
RNGTT	protein_coding	chr6:89319616-89673348	-	714.69	764.823	713.843	495.087	513.948	558.307	-0.48517	1.93632e-11	5.5885e-10	RNA guanylyltransferase and 5'-phosphatase	http://www.ncbi.nlm.nih.gov/gene/?term=8732
STXBP1	protein_coding	chr9:130374486-130454995	+	2108.85	2233.35	2080.98	2788.49	2651.67	2915.24	0.379372	1.97707e-11	5.70242e-10	syntaxin binding protein 1	http://www.ncbi.nlm.nih.gov/gene/?term=6812
LOC100507487	lncRNA	chr4:129349171-129440553	+	226.884	220.253	173.877	322.057	351.008	339.257	0.706884	1.99077e-11	5.73824e-10	uncharacterized LOC100507487	http://www.ncbi.nlm.nih.gov/gene/?term=100507487
HERPUD1	protein_coding	chr16:56966002-56977793	+	3259.06	3655.79	3220.05	4446.77	4589.87	4317.67	0.398044	2.02695e-11	5.83875e-10	homocysteine inducible ER protein with ubiquitin like domain 1	http://www.ncbi.nlm.nih.gov/gene/?term=9709
FN1	protein_coding	chr2:216225163-216300793	-	51674.8	48725.3	45032.3	36985.4	38391.7	36585.3	-0.377302	2.03429e-11	5.85609e-10	fibronectin 1	http://www.ncbi.nlm.nih.gov/gene/?term=2335
GAS7	protein_coding	chr17:9813926-10101868	-	8.68189	24.6271	20.7584	57.0098	57.652	49.9628	1.58993	2.0807e-11	5.98583e-10	growth arrest specific 7	http://www.ncbi.nlm.nih.gov/gene/?term=8522
VPS54	protein_coding	chr2:64119667-64246214	-	2347.84	2115.23	2007.66	1537.27	1631.77	1595.64	-0.441072	2.10193e-11	6.04302e-10	VPS54, GARP complex subunit	http://www.ncbi.nlm.nih.gov/gene/?term=51542
UBASH3B	protein_coding	chr11:122526398-122685187	+	953.812	1005.54	1058.49	633.11	525.274	731.484	-0.675228	2.1499e-11	6.17694e-10	ubiquitin associated and SH3 domain containing B	http://www.ncbi.nlm.nih.gov/gene/?term=84959
BICDL1	protein_coding	chr12:120427648-120532299	+	229.648	234.864	272.682	150.026	152.74	139.072	-0.739345	2.18175e-11	6.26442e-10	BICD family like cargo adaptor 1	http://www.ncbi.nlm.nih.gov/gene/?term=92558
SNX13	protein_coding	chr7:17830385-17980131	-	1121.18	1128.52	992.018	733.129	783.014	806.542	-0.480468	2.23621e-11	6.41666e-10	sorting nexin 13	http://www.ncbi.nlm.nih.gov/gene/?term=23161
PRKACA	protein_coding	chr19:14202500-14228559	-	2046.46	2034.64	2133.96	1649.29	1573.2	1643.28	-0.353415	2.28058e-11	6.53976e-10	protein kinase cAMP-activated catalytic subunit alpha	http://www.ncbi.nlm.nih.gov/gene/?term=5566
ENSG00000212978.5	processed_transcript	chr2:61370703-61372104	-	61.0051	47.165	39.9532	94.0173	114.293	117.484	1.13984	2.29031e-11	6.56344e-10	None	http://asia.ensembl.org/Homo_sapiens/Gene/Idhistory?g=ENSG00000212978
POLR2M	protein_coding	chr15:57998719-58009755	+	2082.22	2055.31	2061.66	2700.47	2567.64	2555.41	0.335887	2.30631e-11	6.60394e-10	RNA polymerase II subunit M	http://www.ncbi.nlm.nih.gov/gene/?term=81488
SIAE	protein_coding	chr11:124505685-124546199	-	364.013	423.771	392.934	236.042	255.949	273.224	-0.626565	2.3074e-11	6.60394e-10	sialic acid acetylesterase	http://www.ncbi.nlm.nih.gov/gene/?term=54414
MGME1	protein_coding	chr20:17949534-17971765	+	904.506	861.029	847.463	630.11	614.136	673.943	-0.44567	2.32381e-11	6.64665e-10	mitochondrial genome maintenance exonuclease 1	http://www.ncbi.nlm.nih.gov/gene/?term=92667
TRIP6	protein_coding	chr7:100464950-100471076	+	2651.57	2797.4	3079.61	3735.65	3696.67	3851.66	0.403413	2.33518e-11	6.67488e-10	thyroid hormone receptor interactor 6	http://www.ncbi.nlm.nih.gov/gene/?term=7205
WWC1	protein_coding	chr5:167719065-167899308	+	3039.52	3330.25	3432.55	4131.72	4258.11	4373.26	0.380359	2.35717e-11	6.73341e-10	WW and C2 domain containing 1	http://www.ncbi.nlm.nih.gov/gene/?term=23286
PLAUR	protein_coding	chr19:44150247-44174498	-	1810.42	1910.06	1580.98	1305.23	1256.5	1226.96	-0.484216	2.43862e-11	6.96163e-10	plasminogen activator, urokinase receptor	http://www.ncbi.nlm.nih.gov/gene/?term=5329
RAB7A	protein_coding	chr3:128444979-128533641	+	6045.85	5788.45	5998.66	4877.85	4604.17	4829.33	-0.317379	2.44274e-11	6.96891e-10	RAB7A, member RAS oncogene family	http://www.ncbi.nlm.nih.gov/gene/?term=7879
JUND	protein_coding	chr19:18390504-18392466	-	3147.68	2952.59	3281.8	4291.75	4313.67	3860.04	0.409919	2.46555e-11	7.0295e-10	JunD proto-oncogene, AP-1 transcription factor subunit	http://www.ncbi.nlm.nih.gov/gene/?term=3727
HNRNPK	protein_coding	chr9:86582998-86595697	-	16431.1	16816.2	16393	13425.3	13285.3	13937.8	-0.288335	2.48093e-11	7.06884e-10	heterogeneous nuclear ribonucleoprotein K	http://www.ncbi.nlm.nih.gov/gene/?term=3190
AES	protein_coding	chr19:3052908-3062964	-	5146.23	5412.95	6209.55	7731.35	7708.88	7380.74	0.44441	2.55887e-11	7.28625e-10	amino-terminal enhancer of split	http://www.ncbi.nlm.nih.gov/gene/?term=166
NR4A2	protein_coding	chr2:157180944-157189287	-	245.542	279.226	269.279	138.025	156.813	178.74	-0.746807	2.56956e-11	7.31201e-10	nuclear receptor subfamily 4 group A member 2	http://www.ncbi.nlm.nih.gov/gene/?term=4929
SH3PXD2B	protein_coding	chr5:171752185-171881527	-	358.942	285.84	344.925	206.036	207.364	185.817	-0.723055	2.65594e-11	7.55299e-10	SH3 and PX domains 2B	http://www.ncbi.nlm.nih.gov/gene/?term=285590
TAF13	protein_coding	chr1:109606998-109618624	-	795.95	825.74	775.667	540.095	622.061	554.723	-0.481259	2.68959e-11	7.64381e-10	TATA-box binding protein associated factor 13	http://www.ncbi.nlm.nih.gov/gene/?term=6884
ANK3	protein_coding	chr10:61786056-62493284	-	57.9396	42.2076	50.2422	107.019	119.321	94.6482	1.09436	2.71164e-11	7.70159e-10	ankyrin 3	http://www.ncbi.nlm.nih.gov/gene/?term=288
WWC2	protein_coding	chr4:184020463-184241930	+	1395.95	1596.41	1584.09	2013.35	2005.17	2138.14	0.427246	2.78705e-11	7.91072e-10	WW and C2 domain containing 2	http://www.ncbi.nlm.nih.gov/gene/?term=80014
SHTN1	protein_coding	chr10:118642888-118886097	-	1677.52	1705.42	1683.94	2081.36	2163.97	2285.43	0.365906	2.79384e-11	7.92494e-10	shootin 1	http://www.ncbi.nlm.nih.gov/gene/?term=57698
SERP1	protein_coding	chr3:150259780-150264428	-	3226.07	3296.8	3272.92	3937.69	4285.34	4126.49	0.334119	2.97797e-11	8.44187e-10	stress associated endoplasmic reticulum protein 1	http://www.ncbi.nlm.nih.gov/gene/?term=27230
TIMM8B	protein_coding	chr11:111955524-111957522	-	546.695	544.472	608.237	799.139	789.087	756.208	0.463137	3.0072e-11	8.51933e-10	translocase of inner mitochondrial membrane 8 homolog B	http://www.ncbi.nlm.nih.gov/gene/?term=26521
SLC41A3	protein_coding	chr3:125725200-125820391	-	1626.83	1696.63	1618.22	2098.37	2053.71	2110.86	0.34184	3.03924e-11	8.60461e-10	solute carrier family 41 member 3	http://www.ncbi.nlm.nih.gov/gene/?term=54946
OGT	protein_coding	chrX:70752912-70795747	+	4333.43	4241.4	4092.37	5366.93	5353.71	5105.46	0.321487	3.04381e-11	8.61209e-10	O-linked N-acetylglucosamine (GlcNAc) transferase	http://www.ncbi.nlm.nih.gov/gene/?term=8473
RNF11	protein_coding	chr1:51701945-51739119	+	2177.41	2278.58	2072.59	2731.48	2929.71	2788.57	0.372382	3.0562e-11	8.64165e-10	ring finger protein 11	http://www.ncbi.nlm.nih.gov/gene/?term=26994
TTC1	protein_coding	chr5:159436107-159492552	+	1417.63	1489.22	1446.19	1821.32	1908.97	1838.57	0.355205	3.09546e-11	8.74714e-10	tetratricopeptide repeat domain 1	http://www.ncbi.nlm.nih.gov/gene/?term=7265
SPINK5	protein_coding	chr5:147443535-147516925	+	844.511	809.861	867.083	1072.19	1133.07	1193.4	0.430112	3.3183e-11	9.37088e-10	serine peptidase inhibitor, Kazal type 5	http://www.ncbi.nlm.nih.gov/gene/?term=11005
RSAD1	protein_coding	chr17:48556161-48563341	+	968.238	924.836	1020.79	1336.23	1377.81	1234.67	0.438222	3.53173e-11	9.96729e-10	radical S-adenosyl methionine domain containing 1	http://www.ncbi.nlm.nih.gov/gene/?term=55316
LINC01186	lncRNA	chrX:46185359-46187109	-	29.6636	25.5049	40.7993	78.0135	71.8495	78.4061	1.24103	3.54416e-11	9.99606e-10	long intergenic non-protein coding RNA 1186	http://www.ncbi.nlm.nih.gov/gene/?term=101927574
TRERF1	protein_coding	chr6:42192671-42419789	-	958.633	962.325	930.07	727.126	667.781	729.24	-0.424399	3.5942e-11	1.01308e-09	transcriptional regulating factor 1	http://www.ncbi.nlm.nih.gov/gene/?term=55809
ENSG00000261845.2	antisense	chr17:80560865-80562054	-	81.7303	100.279	109.046	190.032	167.966	167.678	0.848934	3.66625e-11	1.03273e-09	None	http://asia.ensembl.org/Homo_sapiens/Gene/Idhistory?g=ENSG00000261845
EMC3	protein_coding	chr3:10004364-10052932	-	1094.54	1020.28	966.329	731.128	717.326	786.297	-0.462795	3.81234e-11	1.07321e-09	ER membrane protein complex subunit 3	http://www.ncbi.nlm.nih.gov/gene/?term=55831
CFAP36	protein_coding	chr2:55746731-55772216	+	1019.13	1033.05	1077.06	1310.23	1387.98	1403.55	0.38971	3.81847e-11	1.07426e-09	cilia and flagella associated protein 36	http://www.ncbi.nlm.nih.gov/gene/?term=112942
DHRS1	protein_coding	chr14:24759804-24769039	-	538.605	532.872	430.939	330.057	322.708	301.383	-0.65378	3.93332e-11	1.10587e-09	dehydrogenase/reductase 1	http://www.ncbi.nlm.nih.gov/gene/?term=115817
ZNF791	protein_coding	chr19:12721732-12740676	+	327.594	317.466	322.07	449.079	486.55	451.815	0.520792	3.94276e-11	1.10782e-09	zinc finger protein 791	http://www.ncbi.nlm.nih.gov/gene/?term=163049
S100A11	protein_coding	chr1:152004982-152009511	-	9935.4	9694.76	9129.67	7470.3	7651.24	7814.9	-0.326307	3.9696e-11	1.11466e-09	S100 calcium binding protein A11	http://www.ncbi.nlm.nih.gov/gene/?term=6282
RCAN1	protein_coding	chr21:35888740-35987441	-	1092.39	1015.36	954.588	1329.23	1390.01	1396.2	0.427219	3.98273e-11	1.11765e-09	regulator of calcineurin 1	http://www.ncbi.nlm.nih.gov/gene/?term=1827
CAMK2N1	protein_coding	chr1:20808884-20812728	-	153.534	166.108	181.744	95.0165	88.0425	98.4969	-0.834072	3.99469e-11	1.1203e-09	calcium/calmodulin dependent protein kinase II inhibitor 1	http://www.ncbi.nlm.nih.gov/gene/?term=55450
EIF3K	protein_coding	chr19:39109712-39127599	+	1609.35	1449.71	1521.55	2048.36	1949.52	1965.82	0.381039	4.03601e-11	1.13117e-09	eukaryotic translation initiation factor 3 subunit K	http://www.ncbi.nlm.nih.gov/gene/?term=27335
TMEM30A	protein_coding	chr6:75962638-75994632	-	1326.94	1459.78	1398.72	1793.31	1846.26	1784.53	0.373658	4.04673e-11	1.13347e-09	transmembrane protein 30A	http://www.ncbi.nlm.nih.gov/gene/?term=55754
EMP2	protein_coding	chr16:10622279-10674573	-	2289.65	2396.47	2328.99	1840.32	1792.72	1899.7	-0.342674	4.05689e-11	1.1356e-09	epithelial membrane protein 2	http://www.ncbi.nlm.nih.gov/gene/?term=2013
HRH1	protein_coding	chr3:11178779-11304939	+	1211.98	1188.44	1063.82	874.151	778.065	837.535	-0.475855	4.15304e-11	1.16178e-09	histamine receptor H1	http://www.ncbi.nlm.nih.gov/gene/?term=3269
CRELD2	protein_coding	chr22:50312278-50321188	+	1078.73	1185.46	1232.65	1697.29	1510.51	1580.93	0.452981	4.16479e-11	1.16434e-09	cysteine rich with EGF like domains 2	http://www.ncbi.nlm.nih.gov/gene/?term=79174
ZNF195	protein_coding	chr11:3379157-3400452	-	522.991	504.247	485.861	657.116	721.282	729.182	0.478474	4.21764e-11	1.17837e-09	zinc finger protein 195	http://www.ncbi.nlm.nih.gov/gene/?term=7748
KSR1	protein_coding	chr17:25799036-25950718	+	308.922	227.87	252.69	141.025	145.688	155.685	-0.834657	4.26857e-11	1.19186e-09	kinase suppressor of ras 1	http://www.ncbi.nlm.nih.gov/gene/?term=8844
EML6	protein_coding	chr2:54952149-55199157	+	793.408	762.793	697.996	546.093	431.131	514.011	-0.595639	4.28498e-11	1.19569e-09	echinoderm microtubule associated protein like 6	http://www.ncbi.nlm.nih.gov/gene/?term=400954
RBM18	protein_coding	chr9:125001834-125027143	-	628.068	659.586	656.885	422.073	359.305	480.501	-0.624179	4.31494e-11	1.2033e-09	RNA binding motif protein 18	http://www.ncbi.nlm.nih.gov/gene/?term=92400
CABIN1	protein_coding	chr22:24407765-24574596	+	1004.41	980.842	1131.7	1381.24	1440.57	1398.53	0.436394	4.34288e-11	1.21033e-09	calcineurin binding protein 1	http://www.ncbi.nlm.nih.gov/gene/?term=23523
GMPPA	protein_coding	chr2:220363587-220371718	+	734.515	677.11	759.632	946.166	1025.77	986.04	0.445606	4.40718e-11	1.22749e-09	GDP-mannose pyrophosphorylase A	http://www.ncbi.nlm.nih.gov/gene/?term=29926
ZNF318	protein_coding	chr6:43303808-43337181	-	1271.39	1268.04	1194.44	943.164	977.216	909.984	-0.398942	4.42835e-11	1.23195e-09	zinc finger protein 318	http://www.ncbi.nlm.nih.gov/gene/?term=24149
ARFGAP3	protein_coding	chr22:43192532-43253408	-	709.101	710.713	663.35	487.085	532.043	463.724	-0.489387	4.42872e-11	1.23195e-09	ADP ribosylation factor GTPase activating protein 3	http://www.ncbi.nlm.nih.gov/gene/?term=26286
UBE2Q2	protein_coding	chr15:76135627-76193388	+	698.749	699.834	718.86	506.088	487.686	545.623	-0.46063	4.44641e-11	1.2361e-09	ubiquitin conjugating enzyme E2 Q2	http://www.ncbi.nlm.nih.gov/gene/?term=92912
PBRM1	protein_coding	chr3:52579368-52719866	-	1468.05	1411.44	1459.84	1147.2	1093.65	1122.8	-0.367355	4.45557e-11	1.23787e-09	polybromo 1	http://www.ncbi.nlm.nih.gov/gene/?term=55193
POP1	protein_coding	chr8:99129521-99172069	+	399.68	411.86	416.454	573.1	554.422	572.473	0.468456	4.55893e-11	1.2658e-09	POP1 homolog, ribonuclease P/MRP subunit	http://www.ncbi.nlm.nih.gov/gene/?term=10940
LAMB1	protein_coding	chr7:107564246-107643804	-	8145.17	8255.76	7937.8	6404.12	6158.11	6774.49	-0.331928	4.66834e-11	1.29537e-09	laminin subunit beta 1	http://www.ncbi.nlm.nih.gov/gene/?term=3912
MBTPS1	protein_coding	chr16:84087366-84150548	-	3617.08	3705.74	3567.76	4595.8	4536.3	4371.73	0.310431	4.70433e-11	1.30454e-09	membrane bound transcription factor peptidase, site 1	http://www.ncbi.nlm.nih.gov/gene/?term=8720
BCKDHB	protein_coding	chr6:80816327-81055987	+	332.577	298.769	293.862	464.08	440.098	441.169	0.541647	4.7474e-11	1.31567e-09	branched chain keto acid dehydrogenase E1 subunit beta	http://www.ncbi.nlm.nih.gov/gene/?term=594
PLEKHG5	protein_coding	chr1:6526152-6580121	-	635.962	720.525	770.867	508.088	465.416	480.356	-0.549922	4.75927e-11	1.31814e-09	pleckstrin homology and RhoGEF domain containing G5	http://www.ncbi.nlm.nih.gov/gene/?term=57449
UBXN11	protein_coding	chr1:26608773-26644756	-	1590.95	1603.14	1674.61	1270.22	1284.79	1237.5	-0.360651	4.76965e-11	1.3202e-09	UBX domain protein 11	http://www.ncbi.nlm.nih.gov/gene/?term=91544
TAX1BP1	protein_coding	chr7:27778992-27869386	+	3979.87	4264.11	4050.53	5102.89	5029.02	5161.19	0.314777	4.79821e-11	1.32728e-09	Tax1 binding protein 1	http://www.ncbi.nlm.nih.gov/gene/?term=8887
ANXA4	protein_coding	chr2:69870937-70053609	+	1322.9	1234.54	1200.7	1646.29	1635.86	1606.42	0.380189	4.82023e-11	1.33254e-09	annexin A4	http://www.ncbi.nlm.nih.gov/gene/?term=307
GIPR	protein_coding	chr19:46171502-46186982	+	129.955	132.731	119.003	69.0119	64.7596	67.8451	-0.918353	4.86492e-11	1.34406e-09	gastric inhibitory polypeptide receptor	http://www.ncbi.nlm.nih.gov/gene/?term=2696
HSD17B4	protein_coding	chr5:118788138-118878030	+	3359.88	3317.48	3081.79	2485.43	2392.68	2631.06	-0.377938	4.88837e-11	1.34956e-09	hydroxysteroid 17-beta dehydrogenase 4	http://www.ncbi.nlm.nih.gov/gene/?term=3295
PCCB	protein_coding	chr3:135969167-136049013	+	1228.45	1255.2	1300.45	1692.29	1688.43	1562.23	0.385171	4.89088e-11	1.34956e-09	propionyl-CoA carboxylase beta subunit	http://www.ncbi.nlm.nih.gov/gene/?term=5096
RRAGB	protein_coding	chrX:55744110-55785207	+	245.081	253.687	211.849	346.061	391.443	362.672	0.631865	4.95848e-11	1.36737e-09	Ras related GTP binding B	http://www.ncbi.nlm.nih.gov/gene/?term=10325
IQCJ-SCHIP1	protein_coding	chr3:158787041-159615155	+	641.466	606.402	638.064	816.143	853.829	859.719	0.423452	5.00729e-11	1.37997e-09	IQCJ-SCHIP1 readthrough	http://www.ncbi.nlm.nih.gov/gene/?term=100505385
KIF22	protein_coding	chr16:29802034-29816706	+	2077.41	2130.95	2324.78	1659.29	1547.95	1702.41	-0.412654	5.03488e-11	1.38672e-09	kinesin family member 22	http://www.ncbi.nlm.nih.gov/gene/?term=3835
FAM127A	protein_coding	chrX:134166333-134167576	+	633.416	691.1	655.744	902.157	943.812	853.908	0.447094	5.14251e-11	1.41549e-09	None	http://www.ncbi.nlm.nih.gov/gene/?term=FAM127A
F12	protein_coding	chr5:176829139-176836577	-	311.757	263.224	347.452	187.032	167.986	186.489	-0.768613	5.22774e-11	1.43806e-09	coagulation factor XII	http://www.ncbi.nlm.nih.gov/gene/?term=2161
PPM1B	protein_coding	chr2:44395942-44461742	+	1287.39	1284.71	1273.89	1016.18	988.407	974.529	-0.36817	5.25512e-11	1.444e-09	protein phosphatase, Mg2+/Mn2+ dependent 1B	http://www.ncbi.nlm.nih.gov/gene/?term=5495
CROT	protein_coding	chr7:86974951-87029112	+	357.097	366.73	313.15	213.038	238.692	213.272	-0.639347	5.25579e-11	1.444e-09	carnitine O-octanoyltransferase	http://www.ncbi.nlm.nih.gov/gene/?term=54677
LOC100287036	protein_coding	chr16:89387541-89391756	+	58.9368	49.1482	39.0301	19.003	10.1429	15.8839	-1.69627	5.35382e-11	1.47003e-09	uncharacterized LOC100287036	http://www.ncbi.nlm.nih.gov/gene/?term=100287036
ELFN1-AS1	lncRNA	chr7:1778266-1781946	-	166.947	157.231	166.984	329.055	262.087	253.871	0.782629	5.36717e-11	1.47279e-09	ELFN1 antisense RNA 1	http://www.ncbi.nlm.nih.gov/gene/?term=101927125
KDM7A	protein_coding	chr7:139784546-139876741	-	553.512	515.03	501.955	358.063	386.397	353.259	-0.515385	5.37626e-11	1.47437e-09	lysine demethylase 7A	http://www.ncbi.nlm.nih.gov/gene/?term=80853
L1CAM	protein_coding	chrX:153126969-153151628	-	7906.56	8122.04	8233.69	9882.72	10216.8	9695.22	0.296267	5.38296e-11	1.4753e-09	L1 cell adhesion molecule	http://www.ncbi.nlm.nih.gov/gene/?term=3897
SLC25A17	protein_coding	chr22:41165634-41215403	-	544.48	530.702	590.164	779.135	728.472	790.713	0.46363	5.40444e-11	1.48028e-09	solute carrier family 25 member 17	http://www.ncbi.nlm.nih.gov/gene/?term=10478
MBD3	protein_coding	chr19:1576670-1592760	-	1516.78	1481.23	1547.04	1178.21	1207.89	1145.31	-0.364056	5.41295e-11	1.4817e-09	methyl-CpG binding domain protein 3	http://www.ncbi.nlm.nih.gov/gene/?term=53615
DARS2	protein_coding	chr1:173793797-173827682	+	1964.66	1883.29	1850.45	2397.42	2415.84	2364.48	0.333444	5.42986e-11	1.48542e-09	aspartyl-tRNA synthetase 2, mitochondrial	http://www.ncbi.nlm.nih.gov/gene/?term=55157
IFNAR2	protein_coding	chr21:34602200-34636818	+	998.808	1041.05	934.96	689.121	737.486	754.625	-0.44736	5.43973e-11	1.4872e-09	interferon alpha and beta receptor subunit 2	http://www.ncbi.nlm.nih.gov/gene/?term=3455
TRIM8	protein_coding	chr10:104404252-104418076	+	850.441	959.426	970.48	691.12	670.732	643.842	-0.47169	5.45653e-11	1.49088e-09	tripartite motif containing 8	http://www.ncbi.nlm.nih.gov/gene/?term=81603
CANX	protein_coding	chr5:179125930-179158642	+	37832.8	37694.8	35618	44524.8	45960	45759.4	0.293771	5.48783e-11	1.49852e-09	calnexin	http://www.ncbi.nlm.nih.gov/gene/?term=821
OCIAD2	protein_coding	chr4:48887397-48908845	-	401.657	379.324	422.191	262.046	273.148	281.867	-0.559123	5.57556e-11	1.52154e-09	OCIA domain containing 2	http://www.ncbi.nlm.nih.gov/gene/?term=132299
CTSC	protein_coding	chr11:88026760-88070955	-	1501.45	1519.5	1774.54	2231.39	2129.69	2518.21	0.52021	5.65687e-11	1.54278e-09	cathepsin C	http://www.ncbi.nlm.nih.gov/gene/?term=1075
CEP57L1	protein_coding	chr6:109416356-109485115	+	296.807	303.826	251.16	157.028	165.933	189.402	-0.732508	5.68852e-11	1.55047e-09	centrosomal protein 57 like 1	http://www.ncbi.nlm.nih.gov/gene/?term=285753
ACOT13	protein_coding	chr6:24667263-24705297	+	884.251	777.362	835.312	1132.2	1089.61	1135.41	0.427447	5.88413e-11	1.6028e-09	acyl-CoA thioesterase 13	http://www.ncbi.nlm.nih.gov/gene/?term=55856
JMY	protein_coding	chr5:78531925-78623038	+	859.247	869.957	815.916	1073.19	1225.03	1163.04	0.443803	5.92758e-11	1.61366e-09	junction mediating and regulatory protein, p53 cofactor	http://www.ncbi.nlm.nih.gov/gene/?term=133746
ATP5F1	protein_coding	chr1:111991743-112004540	+	3403.79	3552.39	3536.85	4236.74	4364.34	4556.57	0.326207	5.94335e-11	1.61696e-09	ATP synthase, H+ transporting, mitochondrial Fo complex subunit B1	http://www.ncbi.nlm.nih.gov/gene/?term=515
H1F0	protein_coding	chr22:38201114-38203443	+	3856.78	3596.44	3876.24	3069.53	2766	2922.05	-0.371463	6.07987e-11	1.65309e-09	H1 histone family member 0	http://www.ncbi.nlm.nih.gov/gene/?term=3005
GRAMD1C	protein_coding	chr3:113557681-113666021	+	104.661	108.141	103.077	63.0101	45.554	44.7	-1.03981	6.09504e-11	1.65621e-09	GRAM domain containing 1C	http://www.ncbi.nlm.nih.gov/gene/?term=54762
COTL1	protein_coding	chr16:84599202-84651702	-	8647.93	9037.08	10035.6	11734	12154.2	12751.2	0.402296	6.28955e-11	1.70802e-09	coactosin like F-actin binding protein 1	http://www.ncbi.nlm.nih.gov/gene/?term=23406
EPHX1	protein_coding	chr1:225997776-226033264	+	1380.45	1341.64	1422.46	1093.19	1051.1	971.72	-0.411333	6.29531e-11	1.70855e-09	epoxide hydrolase 1	http://www.ncbi.nlm.nih.gov/gene/?term=2052
PEX26	protein_coding	chr22:18560686-18573797	+	1093.82	1062.54	1054.86	799.139	829.469	702.602	-0.461357	6.41643e-11	1.74036e-09	peroxisomal biogenesis factor 26	http://www.ncbi.nlm.nih.gov/gene/?term=55670
2021-09-02	protein_coding	chr2:242254602-242293442	+	7767.77	7626.6	7683.37	9299.62	9172.82	9497.56	0.277375	6.44465e-11	1.74695e-09	septin 2	http://www.ncbi.nlm.nih.gov/gene/?term=4735
ENSG00000260276.1	antisense	chr16:8941962-8954274	+	762.078	706.585	810.104	1077.19	992.517	1047.47	0.451386	6.60503e-11	1.78934e-09	None	http://asia.ensembl.org/Homo_sapiens/Gene/Idhistory?g=ENSG00000260276
VIPAS39	protein_coding	chr14:77893018-77923983	-	421.895	469.003	409.433	604.106	642.348	596.071	0.5032	6.66938e-11	1.80567e-09	VPS33B interacting protein, apical-basolateral polarity regulator, spe-39 homolog	http://www.ncbi.nlm.nih.gov/gene/?term=63894
SIGIRR	protein_coding	chr11:405716-417397	-	425.416	444.206	526.254	312.053	258.075	296.745	-0.687677	6.68268e-11	1.80818e-09	single Ig and TIR domain containing	http://www.ncbi.nlm.nih.gov/gene/?term=59307
IGF1R	protein_coding	chr15:99191768-99507759	+	2580.2	2720.9	2499.78	2024.35	2093.08	1958.6	-0.360222	6.7036e-11	1.81274e-09	insulin like growth factor 1 receptor	http://www.ncbi.nlm.nih.gov/gene/?term=3480
SCHIP1	protein_coding	chr3:158991036-159615155	+	643.575	606.397	640.776	817.143	855.851	859.729	0.421495	6.72486e-11	1.81738e-09	schwannomin interacting protein 1	http://www.ncbi.nlm.nih.gov/gene/?term=29970
PEX11B	protein_coding	chr1:145516165-145523732	+	681.426	644.795	620.308	483.084	456.295	467.596	-0.46716	6.80807e-11	1.83876e-09	peroxisomal biogenesis factor 11 beta	http://www.ncbi.nlm.nih.gov/gene/?term=8799
ENSG00000263424.1	antisense	chr18:65173826-65181267	+	417.09	409.983	334.236	225.04	229.678	259.372	-0.700785	6.95077e-11	1.87616e-09	None	http://asia.ensembl.org/Homo_sapiens/Gene/Idhistory?g=ENSG00000263424
PXK	protein_coding	chr3:58318617-58411854	+	446.569	397.067	377.893	169.032	220.535	265.213	-0.899439	7.06783e-11	1.9066e-09	PX domain containing serine/threonine kinase like	http://www.ncbi.nlm.nih.gov/gene/?term=54899
DNAJB9	protein_coding	chr7:108210189-108215294	+	646.785	686.246	579.381	869.153	992.317	886.629	0.523612	7.10459e-11	1.91536e-09	DnaJ heat shock protein family (Hsp40) member B9	http://www.ncbi.nlm.nih.gov/gene/?term=4189
AFF1	protein_coding	chr4:87856154-88062206	+	1375.24	1190.26	1125.62	1828.32	1823.97	1626.06	0.516535	7.13329e-11	1.92194e-09	AF4/FMR2 family member 1	http://www.ncbi.nlm.nih.gov/gene/?term=4299
NFKBIE	protein_coding	chr6:44225903-44233525	-	636.584	648.695	703.23	450.079	497.679	472.887	-0.486012	7.15375e-11	1.92629e-09	NFKB inhibitor epsilon	http://www.ncbi.nlm.nih.gov/gene/?term=4794
GPR1	protein_coding	chr2:207040040-207082771	-	85.304	61.8518	69.8701	150.025	127.515	136.807	0.934422	7.22483e-11	1.94425e-09	G protein-coupled receptor 1	http://www.ncbi.nlm.nih.gov/gene/?term=2825
GINM1	protein_coding	chr6:149887528-149912067	+	680.914	727.45	697.01	507.088	534.073	455.4	-0.491967	7.29361e-11	1.96158e-09	glycoprotein integral membrane 1	http://www.ncbi.nlm.nih.gov/gene/?term=116254
LINC01278	lncRNA	chrX:62646439-62780873	-	180.765	174.924	188.65	281.049	320.596	266.508	0.672911	7.43891e-11	1.99945e-09	long intergenic non-protein coding RNA 1278	http://www.ncbi.nlm.nih.gov/gene/?term=92249
YES1	protein_coding	chr18:721592-812327	-	2483.1	2530.07	2612.13	3100.54	3202.95	3364.81	0.342062	7.48662e-11	2.01106e-09	YES proto-oncogene 1, Src family tyrosine kinase	http://www.ncbi.nlm.nih.gov/gene/?term=7525
WDR1	protein_coding	chr4:10075963-10118573	-	4306.48	4369.12	4618.49	5411.94	5553.06	5856.38	0.339218	7.49131e-11	2.01111e-09	WD repeat domain 1	http://www.ncbi.nlm.nih.gov/gene/?term=9948
ENSG00000259715.1	lincRNA	chr15:50651647-50652391	-	75.769	54.9921	56.2538	126.022	116.366	122.968	0.968892	7.53025e-11	2.02035e-09	None	http://asia.ensembl.org/Homo_sapiens/Gene/Idhistory?g=ENSG00000259715
POLR2C	protein_coding	chr16:57496551-57505921	+	1480.21	1499.87	1686.19	2095.37	1998.15	2259.82	0.444632	7.57107e-11	2.03008e-09	RNA polymerase II subunit C	http://www.ncbi.nlm.nih.gov/gene/?term=5432
TM9SF1	protein_coding	chr14:24658349-24664942	-	1026.4	1110.9	962.608	794.136	693.063	700.064	-0.502555	7.64551e-11	2.0488e-09	transmembrane 9 superfamily member 1	http://www.ncbi.nlm.nih.gov/gene/?term=10548
RFT1	protein_coding	chr3:53122499-53164470	-	697.65	662.388	740.89	928.162	934.788	953.051	0.421754	7.85193e-11	2.10285e-09	RFT1 homolog	http://www.ncbi.nlm.nih.gov/gene/?term=91869
MANF	protein_coding	chr3:51422668-51426828	+	1289.93	1357.44	1414.61	1707.3	1799.71	1754.72	0.372608	8.01379e-11	2.14446e-09	mesencephalic astrocyte derived neurotrophic factor	http://www.ncbi.nlm.nih.gov/gene/?term=7873
WDFY2	protein_coding	chr13:52158484-52336171	+	310.766	300.73	321.476	223.038	188.221	193.132	-0.625961	8.0169e-11	2.14446e-09	WD repeat and FYVE domain containing 2	http://www.ncbi.nlm.nih.gov/gene/?term=115825
UPF2	protein_coding	chr10:11962021-12085169	-	1257.92	1326.09	1233.15	1710.3	1606.57	1629.72	0.374167	8.07006e-11	2.15739e-09	UPF2, regulator of nonsense mediated mRNA decay	http://www.ncbi.nlm.nih.gov/gene/?term=26019
DIP2B	protein_coding	chr12:50898768-51142450	+	3302.86	3237.82	3107.23	2526.44	2618.16	2569.01	-0.322507	8.16598e-11	2.18172e-09	disco interacting protein 2 homolog B	http://www.ncbi.nlm.nih.gov/gene/?term=57609
OAT	protein_coding	chr10:126085872-126107545	-	1141.65	1112.6	1210.98	886.154	823.572	889.351	-0.415476	8.17382e-11	2.18251e-09	ornithine aminotransferase	http://www.ncbi.nlm.nih.gov/gene/?term=4942
C1QL1	protein_coding	chr17:43037061-43045644	-	965.892	1176.78	1114.66	750.131	786.025	757.098	-0.506687	8.30174e-11	2.21534e-09	complement C1q like 1	http://www.ncbi.nlm.nih.gov/gene/?term=10882
ZNF264	protein_coding	chr19:57702868-57734214	+	439.015	502.412	461.899	332.057	323.702	284.614	-0.577087	8.33013e-11	2.22158e-09	zinc finger protein 264	http://www.ncbi.nlm.nih.gov/gene/?term=9422
ZFP90	protein_coding	chr16:68573116-68609975	+	336.249	340.076	356.497	494.086	507.81	464.706	0.505275	8.43624e-11	2.24854e-09	ZFP90 zinc finger protein	http://www.ncbi.nlm.nih.gov/gene/?term=146198
EHD4	protein_coding	chr15:42191638-42264755	-	689.476	737.247	738.659	513.09	493.76	557.247	-0.470223	8.4745e-11	2.25739e-09	EH domain containing 4	http://www.ncbi.nlm.nih.gov/gene/?term=30844
ENSG00000269082.1	processed_transcript	chr19:53459294-53484907	-	21.1441	21.6274	20.601	53.0095	58.6674	58.2765	1.41784	8.61216e-11	2.29268e-09	None	http://asia.ensembl.org/Homo_sapiens/Gene/Idhistory?g=ENSG00000269082
MAPKAP1	protein_coding	chr9:128199673-128469513	-	2117.19	2063.12	2183.29	2602.45	2745.61	2668.68	0.332921	8.61819e-11	2.29292e-09	mitogen-activated protein kinase associated protein 1	http://www.ncbi.nlm.nih.gov/gene/?term=79109
GPD2	protein_coding	chr2:157291965-157442915	+	1776.28	1662.13	1581.76	1207.21	1134.19	1319.32	-0.455403	8.62495e-11	2.29335e-09	glycerol-3-phosphate dehydrogenase 2	http://www.ncbi.nlm.nih.gov/gene/?term=2820
ZMIZ1	protein_coding	chr10:80828792-81076285	+	2841.17	2897.77	2748.46	2179.38	2173.11	2333.17	-0.344249	8.72459e-11	2.31846e-09	zinc finger MIZ-type containing 1	http://www.ncbi.nlm.nih.gov/gene/?term=57178
ARID5A	protein_coding	chr2:97202456-97218375	+	226.423	234.898	256.224	147.025	115.43	156.549	-0.777001	8.79562e-11	2.33595e-09	AT-rich interaction domain 5A	http://www.ncbi.nlm.nih.gov/gene/?term=10865
MACF1	protein_coding	chr1:39549839-39952810	+	10349.8	10318	9561.15	7895.38	8042.76	8249.59	-0.321564	9.07763e-11	2.40941e-09	microtubule-actin crosslinking factor 1	http://www.ncbi.nlm.nih.gov/gene/?term=23499
LIMS1	protein_coding	chr2:109150811-109303702	+	2704.36	2613.69	2383.51	1990.35	1978.81	1940.41	-0.381555	9.13348e-11	2.42279e-09	LIM zinc finger domain containing 1	http://www.ncbi.nlm.nih.gov/gene/?term=3987
AZIN1	protein_coding	chr8:103838530-103876428	-	2714.76	2950.9	2833.27	3455.6	3688.49	3673.59	0.347804	9.17473e-11	2.43229e-09	antizyme inhibitor 1	http://www.ncbi.nlm.nih.gov/gene/?term=51582
GMCL1	protein_coding	chr2:70056738-70108528	+	860.506	920.15	839.227	600.106	627.251	678.088	-0.459505	9.36594e-11	2.4815e-09	germ cell-less, spermatogenesis associated 1	http://www.ncbi.nlm.nih.gov/gene/?term=64395
CYB5B	protein_coding	chr16:69458498-69500167	+	9164.88	8991.97	8445.13	6868.2	6754.97	7333.25	-0.344079	9.47899e-11	2.50996e-09	cytochrome b5 type B	http://www.ncbi.nlm.nih.gov/gene/?term=80777
ALG10B	protein_coding	chr12:38710557-38723528	+	744.841	694.894	689.566	536.091	403.809	452.885	-0.61197	9.76569e-11	2.58434e-09	ALG10B, alpha-1,2-glucosyltransferase	http://www.ncbi.nlm.nih.gov/gene/?term=144245
UPK3B	protein_coding	chr7:76139659-76145838	+	70.8462	75.7131	68.9491	183.031	198.159	118.627	1.21196	1.00513e-10	2.65834e-09	uroplakin 3B	http://www.ncbi.nlm.nih.gov/gene/?term=105375355
SYNGR2	protein_coding	chr17:76164626-76169009	+	2517.02	2608.72	2690.27	3391.59	3302.07	3172.63	0.335833	1.03197e-10	2.72666e-09	synaptogyrin 2	http://www.ncbi.nlm.nih.gov/gene/?term=9144
SLC35A2	protein_coding	chrX:48760457-48769235	-	1101.66	1138.24	1177.57	1532.27	1441.67	1456.91	0.374133	1.03218e-10	2.72666e-09	solute carrier family 35 member A2	http://www.ncbi.nlm.nih.gov/gene/?term=7355
DUXAP8	misc_RNA	chr22:16150529-16193009	-	221.838	218.233	203.289	315.055	338.859	313.978	0.590351	1.03896e-10	2.74293e-09	double homeobox A pseudogene 8	http://www.ncbi.nlm.nih.gov/gene/?term=503637
AKT3	protein_coding	chr1:243651535-244006886	-	335.876	263.177	358.175	513.09	488.729	582.461	0.726513	1.06066e-10	2.79857e-09	AKT serine/threonine kinase 3	http://www.ncbi.nlm.nih.gov/gene/?term=10000
HYAL1	protein_coding	chr3:50337320-50349812	-	1320.33	1295.43	1410.22	1759.31	1678.42	1775.73	0.37228	1.06683e-10	2.81178e-09	hyaluronoglucosaminidase 1	http://www.ncbi.nlm.nih.gov/gene/?term=3373
PCDHB13	protein_coding	chr5:140593491-140596993	+	70.9399	77.6627	79.0785	158.026	127.528	137.909	0.892956	1.06693e-10	2.81178e-09	protocadherin beta 13	http://www.ncbi.nlm.nih.gov/gene/?term=56123
DLG5	protein_coding	chr10:79550549-79686348	-	1243.07	1240.45	1262.48	1633.28	1578.21	1557.7	0.348337	1.08085e-10	2.84679e-09	discs large MAGUK scaffold protein 5	http://www.ncbi.nlm.nih.gov/gene/?term=9231
CCDC120	protein_coding	chrX:48910961-48927510	+	837.059	796.098	848.159	1202.21	1231.09	1036.73	0.483965	1.08971e-10	2.86844e-09	coiled-coil domain containing 120	http://www.ncbi.nlm.nih.gov/gene/?term=90060
PPP1CA	protein_coding	chr11:67165652-67169376	-	3133.04	3129.65	3232.88	2633.46	2445.25	2460	-0.332964	1.11931e-10	2.94461e-09	protein phosphatase 1 catalytic subunit alpha	http://www.ncbi.nlm.nih.gov/gene/?term=5499
C2CD2	protein_coding	chr21:43305219-43373999	-	648.122	658.546	690.375	864.151	887.225	896.854	0.406176	1.12634e-10	2.96137e-09	C2 calcium dependent domain containing 2	http://www.ncbi.nlm.nih.gov/gene/?term=25966
SYPL1	protein_coding	chr7:105730814-105753093	-	2332.69	2324.67	2263.25	1811.32	1829.11	1887.03	-0.324192	1.13986e-10	2.99513e-09	synaptophysin like 1	http://www.ncbi.nlm.nih.gov/gene/?term=6856
TMED7	protein_coding	chr5:114948905-114961876	-	3830.55	3931.84	3715.59	4896.85	5276.72	4648.76	0.369045	1.14376e-10	3.00362e-09	transmembrane p24 trafficking protein 7	http://www.ncbi.nlm.nih.gov/gene/?term=51014
LDHD	protein_coding	chr16:75145758-75150670	-	194.579	195.583	207.518	323.055	312.585	282.415	0.618592	1.19375e-10	3.13304e-09	lactate dehydrogenase D	http://www.ncbi.nlm.nih.gov/gene/?term=197257
PARP1	protein_coding	chr1:226548392-226595801	-	7330.7	7677.75	7964.04	6132.07	5735.24	6243.48	-0.34322	1.21167e-10	3.1782e-09	poly(ADP-ribose) polymerase 1	http://www.ncbi.nlm.nih.gov/gene/?term=142
EEF1A2	protein_coding	chr20:62119365-62130668	-	15551.7	15398.7	16182	12792.2	12445.6	13179.7	-0.295026	1.22628e-10	3.21465e-09	eukaryotic translation elongation factor 1 alpha 2	http://www.ncbi.nlm.nih.gov/gene/?term=1917
THBS3	protein_coding	chr1:155165379-155177772	-	1225.9	1163.74	1189.6	944.164	904.454	905.569	-0.377602	1.23569e-10	3.2374e-09	thrombospondin 3	http://www.ncbi.nlm.nih.gov/gene/?term=7059
MBNL1-AS1	lncRNA	chr3:151980405-151987415	-	164.861	156.246	167.941	294.05	250.937	245.238	0.692099	1.25462e-10	3.28508e-09	MBNL1 antisense RNA 1	http://www.ncbi.nlm.nih.gov/gene/?term=401093
OSTC	protein_coding	chr4:109571741-109588978	+	1581.1	1538.28	1530.38	1945.34	2000.02	1913.95	0.333913	1.28884e-10	3.37136e-09	oligosaccharyltransferase complex non-catalytic subunit	http://www.ncbi.nlm.nih.gov/gene/?term=58505
PANK2	protein_coding	chr20:3869486-3910529	+	1855.53	1748.65	1631.84	1311.23	1355.6	1307.41	-0.397092	1.28909e-10	3.37136e-09	pantothenate kinase 2	http://www.ncbi.nlm.nih.gov/gene/?term=80025
NYAP2	protein_coding	chr2:226265602-226518734	+	193.339	191.691	180.042	282.049	278.245	307.172	0.618567	1.30312e-10	3.40606e-09	neuronal tyrosine-phosphorylated phosphoinositide-3-kinase adaptor 2	http://www.ncbi.nlm.nih.gov/gene/?term=57624
FOXC2	protein_coding	chr16:86600857-86602539	+	952.572	1099.21	889.623	575.102	688.857	678.228	-0.598722	1.319e-10	3.44554e-09	forkhead box C2	http://www.ncbi.nlm.nih.gov/gene/?term=2303
KAT7	protein_coding	chr17:47865981-47906458	+	1851.53	1781.08	1722.02	1390.24	1294.02	1424.63	-0.381757	1.32921e-10	3.4702e-09	lysine acetyltransferase 7	http://www.ncbi.nlm.nih.gov/gene/?term=11143
MEGF9	protein_coding	chr9:123363196-123476765	-	347.197	284.93	303	180.031	131.662	196.64	-0.879102	1.37007e-10	3.57476e-09	multiple EGF like domains 9	http://www.ncbi.nlm.nih.gov/gene/?term=1955
DLX3	protein_coding	chr17:48067369-48072588	-	378.357	333.042	411.874	243.042	218.586	249.99	-0.659031	1.37585e-10	3.58774e-09	distal-less homeobox 3	http://www.ncbi.nlm.nih.gov/gene/?term=1747
SRF	protein_coding	chr6:43139033-43149244	+	1305.83	1383.99	1446.98	1800.31	1751.28	1970.36	0.415956	1.37739e-10	3.58966e-09	serum response factor	http://www.ncbi.nlm.nih.gov/gene/?term=6722
ZKSCAN2	protein_coding	chr16:25247322-25268855	-	247.204	230.947	239.549	357.062	373.252	335.346	0.570824	1.39032e-10	3.62124e-09	zinc finger with KRAB and SCAN domains 2	http://www.ncbi.nlm.nih.gov/gene/?term=342357
RRM2	protein_coding	chr2:10262695-10271546	+	2466.07	2588.18	2422.8	1769.31	1537.95	1969.9	-0.502762	1.46071e-10	3.80238e-09	ribonucleotide reductase regulatory subunit M2	http://www.ncbi.nlm.nih.gov/gene/?term=6241
WDR33	protein_coding	chr2:128461808-128568761	-	3780.95	3751.84	3890.52	3078.54	3135.14	3093.85	-0.295649	1.46194e-10	3.80334e-09	WD repeat domain 33	http://www.ncbi.nlm.nih.gov/gene/?term=55339
EPB41L4A-AS1	lncRNA	chr5:111496223-111498198	+	306.794	333.256	332.167	517.088	448.236	458.248	0.549483	1.46444e-10	3.80764e-09	EPB41L4A antisense RNA 1	http://www.ncbi.nlm.nih.gov/gene/?term=114915
POGZ	protein_coding	chr1:151375200-151431941	-	2527.89	2454.45	2250.82	1850.32	1840.24	1897.68	-0.37178	1.46864e-10	3.81633e-09	pogo transposable element derived with ZNF domain	http://www.ncbi.nlm.nih.gov/gene/?term=23126
GLO1	protein_coding	chr6:38643701-38670952	-	4720.61	4749.56	4779.35	3586.63	3611.71	3997.49	-0.348121	1.47901e-10	3.84103e-09	glyoxalase I	http://www.ncbi.nlm.nih.gov/gene/?term=2739
KRT7	protein_coding	chr12:52626954-52642709	+	39732.9	40394.8	43857.7	33508.8	33212	32258.5	-0.324998	1.48576e-10	3.85632e-09	keratin 7	http://www.ncbi.nlm.nih.gov/gene/?term=3855
TUBGCP2	protein_coding	chr10:135092134-135125841	-	2432.35	2193.88	2044.26	1679.29	1652.05	1623.41	-0.428428	1.51921e-10	3.94084e-09	tubulin gamma complex associated protein 2	http://www.ncbi.nlm.nih.gov/gene/?term=10844
SMARCAD1	protein_coding	chr4:95128759-95212443	+	1419.16	1322.98	1322.97	999.175	1033.93	1072.68	-0.388031	1.53189e-10	3.97141e-09	SWI/SNF-related, matrix-associated actin-dependent regulator of chromatin, subfamily a, containing DEAD/H box 1	http://www.ncbi.nlm.nih.gov/gene/?term=56916
TMED5	protein_coding	chr1:93615299-93646246	-	4110.3	4040.92	3735.74	2979.52	3100.76	3207.97	-0.355713	1.54801e-10	4.01088e-09	transmembrane p24 trafficking protein 5	http://www.ncbi.nlm.nih.gov/gene/?term=50999
SPATC1	protein_coding	chr8:145086582-145102015	+	23.0938	7.79536	20.8123	53.0091	49.5807	50.9041	1.56413	1.58051e-10	4.09271e-09	spermatogenesis and centriole associated 1	http://www.ncbi.nlm.nih.gov/gene/?term=375686
RAD18	protein_coding	chr3:8918880-9005159	-	1590.73	1625.85	1527.36	1027.18	1042.12	1268.99	-0.507092	1.58548e-10	4.10319e-09	RAD18, E3 ubiquitin protein ligase	http://www.ncbi.nlm.nih.gov/gene/?term=56852
RAD51AP1	protein_coding	chr12:4647950-4669213	+	507.259	481.577	507.082	322.057	340.95	378.028	-0.523589	1.6181e-10	4.18519e-09	RAD51 associated protein 1	http://www.ncbi.nlm.nih.gov/gene/?term=10635
CPD	protein_coding	chr17:28705942-28796675	+	3610.25	3364.53	3363.99	2614.46	2786.09	2759.7	-0.341176	1.71514e-10	4.43362e-09	carboxypeptidase D	http://www.ncbi.nlm.nih.gov/gene/?term=1362
KIF11	protein_coding	chr10:94352825-94415152	+	1908.58	1905.04	1688.13	1382.24	1267.73	1418.22	-0.435169	1.73294e-10	4.47702e-09	kinesin family member 11	http://www.ncbi.nlm.nih.gov/gene/?term=3832
DAP3	protein_coding	chr1:155658882-155708801	+	3343.41	3320.31	3507.64	4139.72	4172.15	4417.66	0.323348	1.75773e-10	4.53844e-09	death associated protein 3	http://www.ncbi.nlm.nih.gov/gene/?term=7818
NOTUM	protein_coding	chr17:79910383-79919057	-	295.524	250.558	261.748	178.031	166.939	165.5	-0.660379	1.76186e-10	4.54648e-09	NOTUM, palmitoleoyl-protein carboxylesterase	http://www.ncbi.nlm.nih.gov/gene/?term=147111
UBE2W	protein_coding	chr8:74692332-74791145	-	533.74	578.14	477.999	310.056	366.166	364.458	-0.611014	1.78277e-10	4.59776e-09	ubiquitin conjugating enzyme E2 W	http://www.ncbi.nlm.nih.gov/gene/?term=55284
CPEB2	protein_coding	chr4:15004298-15071777	+	524.813	484.593	441.373	677.118	658.65	719.552	0.503659	1.78471e-10	4.60013e-09	cytoplasmic polyadenylation element binding protein 2	http://www.ncbi.nlm.nih.gov/gene/?term=132864
AHDC1	protein_coding	chr1:27860756-27930005	-	1921.04	1698.37	1787.03	1419.25	1339.48	1348.78	-0.395983	1.79171e-10	4.61548e-09	AT-hook DNA binding motif containing 1	http://www.ncbi.nlm.nih.gov/gene/?term=27245
C12orf49	protein_coding	chr12:117151125-117175875	-	2333.98	2129.06	1892.23	2843.5	2975.26	2865.97	0.450955	1.81815e-10	4.68089e-09	chromosome 12 open reading frame 49	http://www.ncbi.nlm.nih.gov/gene/?term=79794
SERPINB1	protein_coding	chr6:2832566-2842283	-	1938.23	1936.48	1746.62	1356.24	1491.1	1394.36	-0.405795	1.85191e-10	4.76505e-09	serpin family B member 1	http://www.ncbi.nlm.nih.gov/gene/?term=1992
ATAD3B	protein_coding	chr1:1407135-1431584	+	873.547	915.075	1005.02	1253.22	1209	1302.73	0.429368	1.92741e-10	4.95646e-09	ATPase family, AAA domain containing 3B	http://www.ncbi.nlm.nih.gov/gene/?term=83858
ADAMTS5	protein_coding	chr21:28290231-28339439	-	573.581	548.503	503.412	854.147	840.619	701.735	0.560769	1.92997e-10	4.96018e-09	ADAM metallopeptidase with thrombospondin type 1 motif 5	http://www.ncbi.nlm.nih.gov/gene/?term=11096
HLA-F	protein_coding	chr6:29691117-29695073	+	997.563	920.906	980.81	765.131	687.972	667.308	-0.450857	1.96642e-10	5.05096e-09	major histocompatibility complex, class I, F	http://www.ncbi.nlm.nih.gov/gene/?term=3134
BBS1	protein_coding	chr11:66278119-66301084	+	385.698	365.601	382.303	536.093	533.129	504.93	0.4739	1.96833e-10	5.05296e-09	Bardet-Biedl syndrome 1	http://www.ncbi.nlm.nih.gov/gene/?term=582
TET3	protein_coding	chr2:74213531-74335303	+	1121.6	1091.95	1203.02	1498.26	1532.63	1434.85	0.385884	2.0166e-10	5.1711e-09	tet methylcytosine dioxygenase 3	http://www.ncbi.nlm.nih.gov/gene/?term=200424
LRIG1	protein_coding	chr3:66429221-66550845	-	398.58	395.1	421.168	293.05	261.07	283.025	-0.537734	2.01667e-10	5.1711e-09	leucine rich repeats and immunoglobulin like domains 1	http://www.ncbi.nlm.nih.gov/gene/?term=26018
KPNA6	protein_coding	chr1:32573644-32642169	+	3582.4	3779.48	3663.1	4420.77	4573.73	4601.35	0.30224	2.01798e-10	5.17148e-09	karyopherin subunit alpha 6	http://www.ncbi.nlm.nih.gov/gene/?term=23633
TROVE2	protein_coding	chr1:193028552-193060907	+	1301.8	1264.11	1149.13	922.161	912.55	949.806	-0.415242	2.06951e-10	5.3005e-09	TROVE domain family member 2	http://www.ncbi.nlm.nih.gov/gene/?term=6738
PCGF5	protein_coding	chr10:92922769-93044088	+	1202.44	1168.77	1053.07	863.15	848.79	834.554	-0.426317	2.08306e-10	5.33213e-09	polycomb group ring finger 5	http://www.ncbi.nlm.nih.gov/gene/?term=84333
GAPDH	protein_coding	chr12:6643571-6647541	+	47861	50364.9	48616.9	40108	39422.7	41356	-0.280631	2.1156e-10	5.41231e-09	glyceraldehyde-3-phosphate dehydrogenase	http://www.ncbi.nlm.nih.gov/gene/?term=2597
SERF2-C15ORF63	lncRNA	chr15:44084174-44094787	+	630.281	644.758	706.022	473.083	463.378	493.858	-0.471135	2.11803e-10	5.41543e-09	SERF2-C15orf63 readthrough	http://www.ncbi.nlm.nih.gov/gene/?term=100529067
ATP5B	protein_coding	chr12:57031959-57039852	-	21302.8	21563.7	21786.3	25733.5	25565.8	25634.8	0.250882	2.1342e-10	5.45365e-09	ATP synthase, H+ transporting, mitochondrial F1 complex, beta polypeptide	http://www.ncbi.nlm.nih.gov/gene/?term=506
WBP1L	protein_coding	chr10:104503727-104576021	+	515.074	552.445	559.286	754.131	756.69	701.192	0.442646	2.15165e-10	5.49508e-09	WW domain binding protein 1 like	http://www.ncbi.nlm.nih.gov/gene/?term=54838
HARS	protein_coding	chr5:140053489-140071312	-	1621.48	1704.54	1562.23	2022.35	2094.16	2209.12	0.371938	2.16192e-10	5.51816e-09	histidyl-tRNA synthetase	http://www.ncbi.nlm.nih.gov/gene/?term=3035
LMO1	protein_coding	chr11:8245851-8290182	-	148.037	147.42	156.311	99.0159	63.811	77.4686	-0.909595	2.17578e-10	5.54826e-09	LIM domain only 1	http://www.ncbi.nlm.nih.gov/gene/?term=4004
CASP1	protein_coding	chr11:104896235-104905884	-	625.221	566.131	544.802	435.074	374.366	365.113	-0.562561	2.1762e-10	5.54826e-09	caspase 1	http://www.ncbi.nlm.nih.gov/gene/?term=834
OXSR1	protein_coding	chr3:38207026-38296979	+	2724.13	2923.38	2753.14	3657.64	3383.11	3636.46	0.345887	2.18294e-10	5.56226e-09	oxidative stress responsive 1	http://www.ncbi.nlm.nih.gov/gene/?term=9943
POLA1	protein_coding	chrX:24711950-25015103	+	1753.09	1695.62	1538.4	1065.19	1222.05	1274.86	-0.485321	2.21225e-10	5.63371e-09	DNA polymerase alpha 1, catalytic subunit	http://www.ncbi.nlm.nih.gov/gene/?term=5422
CCDC107	protein_coding	chr9:35658287-35661500	+	346.536	314.446	345.681	492.085	473.466	460.351	0.502332	2.34271e-10	5.96254e-09	coiled-coil domain containing 107	http://www.ncbi.nlm.nih.gov/gene/?term=203260
SYNE3	protein_coding	chr14:95873603-95942173	-	142.433	136.671	111.442	73.0123	56.7029	70.9386	-0.957711	2.34687e-10	5.96973e-09	spectrin repeat containing nuclear envelope family member 3	http://www.ncbi.nlm.nih.gov/gene/?term=161176
ANXA8L1	protein_coding	chr10:47157983-47174180	-	304.732	332.262	339.507	163.03	231.506	174.186	-0.77958	2.35669e-10	5.99129e-09	annexin A8 like 1	http://www.ncbi.nlm.nih.gov/gene/?term=728113
CDC42EP4	protein_coding	chr17:71279763-71308143	-	1765.78	1856.72	2058.62	1455.25	1301.11	1416.34	-0.445599	2.36204e-10	6.00147e-09	CDC42 effector protein 4	http://www.ncbi.nlm.nih.gov/gene/?term=23580
PDLIM7	protein_coding	chr5:176910395-176924606	-	5520.71	5439.54	5625.59	4624.8	4491.83	4524.16	-0.28207	2.4538e-10	6.23106e-09	PDZ and LIM domain 7	http://www.ncbi.nlm.nih.gov/gene/?term=9260
MRE11	protein_coding	chr11:94150466-94227074	-	1305.69	1341.69	1417.32	1079.19	982.402	1027.41	-0.396443	2.47381e-10	6.2783e-09	MRE11 homolog, double strand break repair nuclease	http://www.ncbi.nlm.nih.gov/gene/?term=4361
AP1S2	protein_coding	chrX:15843929-15873137	-	296.253	344.162	305.655	188.034	215.442	207.737	-0.630422	2.50614e-10	6.35672e-09	adaptor related protein complex 1 sigma 2 subunit	http://www.ncbi.nlm.nih.gov/gene/?term=8905
HSPB8	protein_coding	chr12:119616595-119632551	+	1085.93	1135.28	1206.6	1467.26	1538.69	1464.37	0.382292	2.51541e-10	6.37662e-09	heat shock protein family B (small) member 8	http://www.ncbi.nlm.nih.gov/gene/?term=26353
GAMT	protein_coding	chr19:1397025-1401569	-	868.501	914.026	1092.01	691.119	628.279	611.064	-0.574581	2.6615e-10	6.74312e-09	guanidinoacetate N-methyltransferase	http://www.ncbi.nlm.nih.gov/gene/?term=2593
ALPK2	protein_coding	chr18:56148479-56296189	-	312.768	325.444	280.083	503.086	465.36	418.321	0.595756	2.71744e-10	6.88094e-09	alpha kinase 2	http://www.ncbi.nlm.nih.gov/gene/?term=115701
ZNF185	protein_coding	chrX:152082986-152142025	+	346.974	378.482	373.398	251.044	258.958	240.85	-0.549718	2.73268e-10	6.9156e-09	zinc finger protein 185 with LIM domain	http://www.ncbi.nlm.nih.gov/gene/?term=7739
MYH14	protein_coding	chr19:50706885-50813801	+	726.122	724.432	715.827	939.164	941.858	935.179	0.378614	2.77667e-10	7.02295e-09	myosin heavy chain 14	http://www.ncbi.nlm.nih.gov/gene/?term=79784
ZBTB47	protein_coding	chr3:42695176-42709072	+	811.464	702.598	818.001	1054.18	1087.5	1036.05	0.446278	2.78987e-10	7.05233e-09	zinc finger and BTB domain containing 47	http://www.ncbi.nlm.nih.gov/gene/?term=92999
PAM	protein_coding	chr5:102090487-102366809	+	7364.96	7307.21	7000.09	8934.56	9135.3	8588.42	0.29889	2.84939e-10	7.1987e-09	peptidylglycine alpha-amidating monooxygenase	http://www.ncbi.nlm.nih.gov/gene/?term=5066
MVD	protein_coding	chr16:88718348-88729557	-	1402.18	1401.49	1724.79	2074.36	2131.57	2125.75	0.48307	2.88388e-10	7.28172e-09	mevalonate diphosphate decarboxylase	http://www.ncbi.nlm.nih.gov/gene/?term=4597
EVI5	protein_coding	chr1:92974253-93257961	-	852.853	865.062	790.587	636.11	608.049	629.739	-0.419999	2.93941e-10	7.41774e-09	ecotropic viral integration site 5	http://www.ncbi.nlm.nih.gov/gene/?term=7813
GGT1	protein_coding	chr22:24979718-25024972	+	1426.96	1408.52	1448.25	1749.31	1840.18	1807.69	0.333114	2.96088e-10	7.46767e-09	gamma-glutamyltransferase 1	http://www.ncbi.nlm.nih.gov/gene/?term=2678
SAPCD2	protein_coding	chr9:139956579-139965028	-	2557.75	2798.4	3121.25	2051.36	1930.36	2154.99	-0.466446	2.96782e-10	7.48096e-09	suppressor APC domain containing 2	http://www.ncbi.nlm.nih.gov/gene/?term=89958
LINC00494	lncRNA	chr20:46988654-46999381	+	38.6874	13.6864	19.5278	85.014	72.8482	64.9083	1.63144	3.0157e-10	7.59735e-09	long intergenic non-protein coding RNA 494	http://www.ncbi.nlm.nih.gov/gene/?term=284749
PDZD2	protein_coding	chr5:31639517-32111038	+	1024.71	959.365	873.618	692.119	684.822	567.044	-0.555121	3.03488e-10	7.64135e-09	PDZ domain containing 2	http://www.ncbi.nlm.nih.gov/gene/?term=23037
KIAA1549	protein_coding	chr7:138516126-138666064	-	3688.47	3546.46	3330.27	2576.45	2860.9	2721.67	-0.372601	3.04467e-10	7.66167e-09	KIAA1549	http://www.ncbi.nlm.nih.gov/gene/?term=57670
PIEZO2	protein_coding	chr18:10670244-11148761	-	636.196	470.6	506.25	814.142	828.54	816.431	0.608758	3.09156e-10	7.77529e-09	piezo type mechanosensitive ion channel component 2	http://www.ncbi.nlm.nih.gov/gene/?term=63895
TMED3	protein_coding	chr15:79603404-79706228	+	1964.1	1998.3	2062.13	2590.45	2542.3	2430.45	0.327947	3.15509e-10	7.93057e-09	transmembrane p24 trafficking protein 3	http://www.ncbi.nlm.nih.gov/gene/?term=23423
OXCT1	protein_coding	chr5:41730167-41870791	-	5926.49	5854.38	5836	4696.82	4816.55	4953.23	-0.284255	3.16197e-10	7.94341e-09	3-oxoacid CoA-transferase 1	http://www.ncbi.nlm.nih.gov/gene/?term=5019
OMA1	protein_coding	chr1:58946391-59012471	-	276.427	310.597	350.06	464.081	456.277	465.41	0.562096	3.18876e-10	8.0062e-09	OMA1 zinc metallopeptidase	http://www.ncbi.nlm.nih.gov/gene/?term=115209
CXCR4	protein_coding	chr2:136871919-136875725	-	325.947	440.752	293.625	152.028	207.254	160.362	-1.0288	3.19272e-10	8.01164e-09	C-X-C motif chemokine receptor 4	http://www.ncbi.nlm.nih.gov/gene/?term=7852
RARRES3	protein_coding	chr11:63304273-63313930	+	190.866	157.207	156.594	91.0161	105.161	85.0296	-0.840705	3.23623e-10	8.11623e-09	retinoic acid receptor responder 3	http://www.ncbi.nlm.nih.gov/gene/?term=5920
ICMT	protein_coding	chr1:6281253-6296044	-	3306.76	3480.59	3658.65	4304.75	4359.28	4452.88	0.328051	3.25525e-10	8.15935e-09	isoprenylcysteine carboxyl methyltransferase	http://www.ncbi.nlm.nih.gov/gene/?term=23463
JAK2	protein_coding	chr9:4985086-5128183	+	949.861	936.822	826.036	628.11	664.649	677.283	-0.460774	3.28007e-10	8.21693e-09	Janus kinase 2	http://www.ncbi.nlm.nih.gov/gene/?term=3717
MOGS	protein_coding	chr2:74688184-74692537	-	2479.57	2385.53	2456.56	2967.52	3004.65	3049.16	0.301142	3.28832e-10	8.23298e-09	mannosyl-oligosaccharide glucosidase	http://www.ncbi.nlm.nih.gov/gene/?term=7841
TMEM106B	protein_coding	chr7:12250848-12276890	+	1232.39	1234.6	1197.43	927.162	987.301	890.991	-0.384833	3.30625e-10	8.27323e-09	transmembrane protein 106B	http://www.ncbi.nlm.nih.gov/gene/?term=54664
C16orf45	protein_coding	chr16:15528325-15682116	+	977.849	1008.53	994.974	776.135	733.513	775.972	-0.383587	3.36406e-10	8.41317e-09	chromosome 16 open reading frame 45	http://www.ncbi.nlm.nih.gov/gene/?term=89927
TMEM141	protein_coding	chr9:139685777-139687769	+	417.121	449.119	545.412	733.127	723.314	670.478	0.590364	3.43001e-10	8.57291e-09	transmembrane protein 141	http://www.ncbi.nlm.nih.gov/gene/?term=85014
CSNK1G1	protein_coding	chr15:64457716-64648458	-	644.741	688.203	593.01	846.149	981.188	887.588	0.49577	3.43178e-10	8.57291e-09	casein kinase 1 gamma 1	http://www.ncbi.nlm.nih.gov/gene/?term=53944
CNIH4	protein_coding	chr1:224544513-224567154	+	812.663	944.653	1013.34	620.109	642.408	662.434	-0.526119	3.43591e-10	8.57843e-09	cornichon family AMPA receptor auxiliary protein 4	http://www.ncbi.nlm.nih.gov/gene/?term=29097
KLHL8	protein_coding	chr4:88081255-88141760	-	351.917	338.089	351.806	486.085	487.61	471.947	0.472593	3.46709e-10	8.65144e-09	kelch like family member 8	http://www.ncbi.nlm.nih.gov/gene/?term=57563
PSMB9	protein_coding	chr6:32821938-32827628	+	629.369	649.646	744.142	499.086	459.309	431.943	-0.541524	3.48693e-10	8.69607e-09	proteasome subunit beta 9	http://www.ncbi.nlm.nih.gov/gene/?term=5698
ADAMTSL4	protein_coding	chr1:150521845-150533413	+	3232.5	3347.93	3332.24	2633.46	2759.76	2598.92	-0.310746	3.51365e-10	8.75782e-09	ADAMTS like 4	http://www.ncbi.nlm.nih.gov/gene/?term=54507
IGSF3	protein_coding	chr1:117117020-117210377	-	3669.48	3490.39	3392.5	2721.47	2835.68	2861.44	-0.325675	3.56911e-10	8.89107e-09	immunoglobulin superfamily member 3	http://www.ncbi.nlm.nih.gov/gene/?term=3321
GBA	protein_coding	chr1:155204239-155214653	-	2572.49	2557.66	2387.49	3185.56	3449.66	3081.58	0.370529	3.61427e-10	8.99854e-09	glucosylceramidase beta	http://www.ncbi.nlm.nih.gov/gene/?term=2629
HTR1D	protein_coding	chr1:23518388-23521222	-	261.486	334.431	265.832	159.028	155.843	187.252	-0.779202	3.64759e-10	9.07643e-09	5-hydroxytryptamine receptor 1D	http://www.ncbi.nlm.nih.gov/gene/?term=3352
AHCYL1	protein_coding	chr1:110527387-110566364	+	4384.38	4448.84	4256.66	5381.94	5598.49	5208.33	0.306704	3.67457e-10	9.13846e-09	adenosylhomocysteinase like 1	http://www.ncbi.nlm.nih.gov/gene/?term=10768
ENSG00000229953.1	antisense	chr1:156616299-156631216	-	190.653	195.511	250.695	373.064	352.05	319.578	0.712389	3.74093e-10	9.29831e-09	None	http://asia.ensembl.org/Homo_sapiens/Gene/Idhistory?g=ENSG00000229953
B3GALNT2	protein_coding	chr1:235610505-235667781	-	2339.34	2444.63	2391.86	1913.33	1936.32	1938.11	-0.31029	3.76796e-10	9.36029e-09	beta-1,3-N-acetylgalactosaminyltransferase 2	http://www.ncbi.nlm.nih.gov/gene/?term=148789
NEXN-AS1	lncRNA	chr1:78347033-78355224	-	22.2881	32.4922	22.2572	60.0108	58.7075	76.0524	1.33326	3.77251e-10	9.36637e-09	NEXN antisense RNA 1	http://www.ncbi.nlm.nih.gov/gene/?term=374987
PCBP1	protein_coding	chr2:70314585-70316335	+	7076.61	7225.64	6975.23	5865.02	5662.36	5952.04	-0.283661	3.79509e-10	9.4172e-09	poly(rC) binding protein 1	http://www.ncbi.nlm.nih.gov/gene/?term=5093
PARD3	protein_coding	chr10:34398488-35104253	-	908.031	975.221	865.921	1204.21	1191.76	1210.75	0.392073	3.82028e-10	9.47442e-09	par-3 family cell polarity regulator	http://www.ncbi.nlm.nih.gov/gene/?term=56288
TACSTD2	protein_coding	chr1:59041095-59043166	-	692.19	662.454	678.268	876.153	973.116	879.217	0.424768	3.83057e-10	9.49467e-09	tumor associated calcium signal transducer 2	http://www.ncbi.nlm.nih.gov/gene/?term=4070
TUBG1	protein_coding	chr17:40761358-40767256	+	1727.1	1744.75	1689.09	1356.24	1247.49	1392.78	-0.368901	3.83404e-10	9.49797e-09	tubulin gamma 1	http://www.ncbi.nlm.nih.gov/gene/?term=7283
ZNF776	protein_coding	chr19:58258164-58269527	+	377.342	340.93	410.896	521.091	567.484	535.504	0.523326	3.87996e-10	9.6064e-09	zinc finger protein 776	http://www.ncbi.nlm.nih.gov/gene/?term=284309
ITPK1	protein_coding	chr14:93403259-93582264	-	1790.65	1811.56	1830.4	1402.24	1479.01	1443	-0.329383	3.92134e-10	9.70347e-09	inositol-tetrakisphosphate 1-kinase	http://www.ncbi.nlm.nih.gov/gene/?term=3705
PRKAR2A	protein_coding	chr3:48784012-48885283	-	2988.06	2911.41	2998.53	3601.63	3587.4	3748.78	0.297636	3.92442e-10	9.70569e-09	protein kinase cAMP-dependent type II regulatory subunit alpha	http://www.ncbi.nlm.nih.gov/gene/?term=5576
CYTH4	protein_coding	chr22:37678424-37711389	+	46.3048	42.2957	27.305	12.002	9.11215	9.5663	-1.89971	3.9355e-10	9.72771e-09	cytohesin 4	http://www.ncbi.nlm.nih.gov/gene/?term=27128
GPAT3	protein_coding	chr4:84457067-84527028	+	236.795	241.821	235.876	160.027	139.662	156.824	-0.645944	4.02886e-10	9.95295e-09	glycerol-3-phosphate acyltransferase 3	http://www.ncbi.nlm.nih.gov/gene/?term=84803
IGFN1	protein_coding	chr1:201159953-201198080	+	220.361	182.779	171.587	96.0166	70.9204	116.096	-1.02144	4.03537e-10	9.96352e-09	immunoglobulin-like and fibronectin type III domain containing 1	http://www.ncbi.nlm.nih.gov/gene/?term=91156
ZNF234	protein_coding	chr19:44645710-44664462	+	222.034	230.031	224.246	313.055	343.932	340.222	0.559546	4.04141e-10	9.97292e-09	zinc finger protein 234	http://www.ncbi.nlm.nih.gov/gene/?term=10780
EPHB4	protein_coding	chr7:100400187-100425143	-	2069.85	2169.4	2148.87	1636.28	1499.42	1737.12	-0.390928	4.04845e-10	9.98476e-09	EPH receptor B4	http://www.ncbi.nlm.nih.gov/gene/?term=2050
ASIC1	protein_coding	chr12:50451420-50477405	+	197.675	182.74	214.061	117.021	117.366	126.041	-0.722864	4.09627e-10	1.00971e-08	acid sensing ion channel subunit 1	http://www.ncbi.nlm.nih.gov/gene/?term=41
MBNL1	protein_coding	chr3:151986257-152183569	+	2755.87	2851.52	2912.65	3494.61	3472.05	3501.99	0.296793	4.12592e-10	1.01646e-08	muscleblind like splicing regulator 1	http://www.ncbi.nlm.nih.gov/gene/?term=4154
DOPEY2	protein_coding	chr21:37529080-37666572	+	356.464	380.421	386.077	259.045	258.989	259.758	-0.530683	4.18372e-10	1.03013e-08	dopey family member 2	http://www.ncbi.nlm.nih.gov/gene/?term=9980
AP1G1	protein_coding	chr16:71762903-71842976	-	3816.83	4053.82	3593.95	2727.48	2824.62	3112.14	-0.404038	4.19665e-10	1.03274e-08	adaptor related protein complex 1 gamma 1 subunit	http://www.ncbi.nlm.nih.gov/gene/?term=164
ENSG00000250899.3	processed_transcript	chr12:3150603-3154116	+	123.339	182.952	178.231	280.049	271.169	300.829	0.812381	4.2518e-10	1.04574e-08	None	http://asia.ensembl.org/Homo_sapiens/Gene/Idhistory?g=ENSG00000250899
RPL6	protein_coding	chr12:112842985-112856647	-	16799.9	16477	17007.1	20258.5	19683	20309	0.26085	4.28613e-10	1.0536e-08	ribosomal protein L6	http://www.ncbi.nlm.nih.gov/gene/?term=6128
PSMC3	protein_coding	chr11:47440320-47448024	-	3645.25	3841.25	4347.71	5342.93	5035.15	5355.13	0.410566	4.29825e-10	1.056e-08	proteasome 26S subunit, ATPase 3	http://www.ncbi.nlm.nih.gov/gene/?term=5702
SENP1	protein_coding	chr12:48436681-48500091	-	1469.04	1458.72	1384.68	1052.18	1088.57	1165.8	-0.383065	4.40129e-10	1.08072e-08	SUMO1/sentrin specific peptidase 1	http://www.ncbi.nlm.nih.gov/gene/?term=29843
RNF19B	protein_coding	chr1:33402047-33430414	-	1103.26	1017.23	1087.61	720.127	715.339	854.718	-0.486526	4.43176e-10	1.0876e-08	ring finger protein 19B	http://www.ncbi.nlm.nih.gov/gene/?term=127544
VSIR	protein_coding	chr10:73507313-73533337	-	1334.97	1332.87	1325.96	1059.18	1063.23	1007.53	-0.351292	4.48541e-10	1.10016e-08	V-set immunoregulatory receptor	http://www.ncbi.nlm.nih.gov/gene/?term=64115
SLC30A7	protein_coding	chr1:101361632-101447311	+	1845.85	1724.11	1542.57	1273.22	1275.65	1138.28	-0.47094	4.49756e-10	1.10253e-08	solute carrier family 30 member 7	http://www.ncbi.nlm.nih.gov/gene/?term=148867
P3H1	protein_coding	chr1:43212006-43232755	-	1591.89	1560.84	1647.66	2060.36	2039.5	1950.12	0.333615	4.50042e-10	1.10263e-08	prolyl 3-hydroxylase 1	http://www.ncbi.nlm.nih.gov/gene/?term=64175
HDGFRP3	protein_coding	chr15:83806804-83876770	-	1214.66	1233.57	1271.66	991.172	965.129	934.331	-0.364028	4.50379e-10	1.10285e-08	None	http://www.ncbi.nlm.nih.gov/gene/?term=HDGFRP3
SMC4	protein_coding	chr3:160117092-160152750	+	5991.95	5908.45	5782.84	4701.82	4076.2	4751.51	-0.386261	4.50933e-10	1.1036e-08	structural maintenance of chromosomes 4	http://www.ncbi.nlm.nih.gov/gene/?term=10051
BNC2	protein_coding	chr9:16409501-16870786	-	450.042	424.601	420.503	561.1	697.909	639.265	0.551733	4.57112e-10	1.11811e-08	basonuclin 2	http://www.ncbi.nlm.nih.gov/gene/?term=54796
BRINP3	protein_coding	chr1:190066797-190447012	-	413.332	420.714	415.356	685.117	571.672	566.643	0.545545	4.5853e-10	1.12096e-08	BMP/retinoic acid inducible neural specific 3	http://www.ncbi.nlm.nih.gov/gene/?term=339479
BCL7A	protein_coding	chr12:122459792-122499950	+	660.749	714.723	643.628	953.165	921.612	858.204	0.437252	4.6417e-10	1.13413e-08	BCL tumor suppressor 7A	http://www.ncbi.nlm.nih.gov/gene/?term=605
ZNF766	protein_coding	chr19:52772824-52795976	+	270.418	256.53	252.781	383.067	420.756	355.636	0.573308	4.78134e-10	1.16761e-08	zinc finger protein 766	http://www.ncbi.nlm.nih.gov/gene/?term=90321
RASSF8	protein_coding	chr12:26111964-26232825	+	3852.28	3613.24	3544.14	2874.5	2990.45	2939.01	-0.322239	4.95632e-10	1.20967e-08	Ras association domain family member 8	http://www.ncbi.nlm.nih.gov/gene/?term=11228
GCNT3	protein_coding	chr15:59903982-59912210	+	534.225	474.723	445.93	655.115	695.996	690.127	0.489862	4.98628e-10	1.21632e-08	glucosaminyl (N-acetyl) transferase 3, mucin type	http://www.ncbi.nlm.nih.gov/gene/?term=9245
EEF2	protein_coding	chr19:3976054-3985461	-	33185.8	33786.5	35680.5	43904.6	42596.2	40694	0.309245	5.00302e-10	1.21974e-08	eukaryotic translation elongation factor 2	http://www.ncbi.nlm.nih.gov/gene/?term=1938
TXLNG	protein_coding	chrX:16804555-16862642	+	1413.47	1499.05	1464.23	1065.19	1005.71	1185.65	-0.426912	5.08662e-10	1.23944e-08	taxilin gamma	http://www.ncbi.nlm.nih.gov/gene/?term=55787
ZNF23	protein_coding	chr16:71481500-71496155	-	303.661	322.397	344.184	480.083	444.163	454.918	0.505783	5.12672e-10	1.24853e-08	zinc finger protein 23	http://www.ncbi.nlm.nih.gov/gene/?term=7571
RPUSD4	protein_coding	chr11:126071989-126081587	-	497.146	536.715	548.614	705.123	722.305	699.867	0.42565	5.2001e-10	1.26571e-08	RNA pseudouridylate synthase domain containing 4	http://www.ncbi.nlm.nih.gov/gene/?term=84881
STRIP2	protein_coding	chr7:129074274-129128240	+	1148.8	1183.58	1046.89	785.138	776.023	889.926	-0.463142	5.20589e-10	1.26642e-08	striatin interacting protein 2	http://www.ncbi.nlm.nih.gov/gene/?term=57464
CCDC6	protein_coding	chr10:61548505-61666414	-	3225.93	3265.37	3157.74	3908.68	4009.2	3865.85	0.288497	5.35681e-10	1.30243e-08	coiled-coil domain containing 6	http://www.ncbi.nlm.nih.gov/gene/?term=8030
SNTA1	protein_coding	chr20:31995763-32031698	-	454.123	507.18	571.019	347.06	295.51	345.391	-0.633726	5.38521e-10	1.30862e-08	syntrophin alpha 1	http://www.ncbi.nlm.nih.gov/gene/?term=6640
PITPNM3	protein_coding	chr17:6354583-6459877	-	850.07	888.6	897.451	685.119	625.287	675.243	-0.409309	5.40385e-10	1.31244e-08	PITPNM family member 3	http://www.ncbi.nlm.nih.gov/gene/?term=83394
HLA-E	protein_coding	chr6:30457183-30461982	+	2602.25	2570.37	2567.62	2090.36	2134.58	2061.29	-0.300008	5.4207e-10	1.31581e-08	major histocompatibility complex, class I, E	http://www.ncbi.nlm.nih.gov/gene/?term=3133
ESAM	protein_coding	chr11:124623019-124632223	-	857.388	890.578	881.088	658.115	616.19	696.162	-0.416523	5.52084e-10	1.33939e-08	endothelial cell adhesion molecule	http://www.ncbi.nlm.nih.gov/gene/?term=90952
CNTRL	protein_coding	chr9:123850574-123939888	+	479.821	503.371	442.465	665.115	629.305	660.447	0.456234	5.57423e-10	1.35161e-08	centriolin	http://www.ncbi.nlm.nih.gov/gene/?term=11064
GRINA	protein_coding	chr8:145064226-145067583	+	6979.31	7193.25	6690.44	5779.01	5394.28	5632.02	-0.311928	5.61789e-10	1.36145e-08	glutamate ionotropic receptor NMDA type subunit associated protein 1	http://www.ncbi.nlm.nih.gov/gene/?term=2907
ZNF37A	protein_coding	chr10:38383264-38439197	+	866.074	760.706	753.875	1061.19	1045.09	1104.52	0.432379	5.62379e-10	1.36214e-08	zinc finger protein 37A	http://www.ncbi.nlm.nih.gov/gene/?term=7587
SPEN	protein_coding	chr1:16174359-16266950	+	6932.52	6685.94	6526.43	5278.92	5414.45	5635.94	-0.302875	5.68785e-10	1.37691e-08	spen family transcriptional repressor	http://www.ncbi.nlm.nih.gov/gene/?term=23013
NCOR2	protein_coding	chr12:124808957-125052010	-	13248.8	14155.4	13861.5	11239	11321.6	11450.6	-0.279003	5.7742e-10	1.39706e-08	nuclear receptor corepressor 2	http://www.ncbi.nlm.nih.gov/gene/?term=9612
PCSK9	protein_coding	chr1:55505149-55530526	+	8385.99	8176.08	8068.87	9940.73	10119.7	9700.5	0.273067	5.79667e-10	1.40173e-08	proprotein convertase subtilisin/kexin type 9	http://www.ncbi.nlm.nih.gov/gene/?term=255738
TOR3A	protein_coding	chr1:179051112-179065131	+	1245.41	1238.41	1376.4	892.156	824.652	1015.86	-0.498788	5.82635e-10	1.40814e-08	torsin family 3 member A	http://www.ncbi.nlm.nih.gov/gene/?term=64222
ZNF592	protein_coding	chr15:85291818-85349663	+	1663.09	1789.99	1801.07	2142.37	2261.06	2320.56	0.35527	5.88084e-10	1.42054e-08	zinc finger protein 592	http://www.ncbi.nlm.nih.gov/gene/?term=9640
C21orf91	protein_coding	chr21:19161284-19191703	-	309.406	301.814	262.041	168.03	198.236	188.656	-0.652681	5.8998e-10	1.42435e-08	chromosome 21 open reading frame 91	http://www.ncbi.nlm.nih.gov/gene/?term=54149
PLAT	protein_coding	chr8:42032236-42065242	-	103.044	140.638	140.425	276.046	230.688	207.302	0.892824	5.96211e-10	1.43862e-08	plasminogen activator, tissue type	http://www.ncbi.nlm.nih.gov/gene/?term=5327
SLC1A4	protein_coding	chr2:65215579-65250999	+	777.024	775.495	820.495	585.102	617.072	587.489	-0.407497	6.00503e-10	1.44819e-08	solute carrier family 1 member 4	http://www.ncbi.nlm.nih.gov/gene/?term=6509
VAMP1	protein_coding	chr12:6571403-6580065	-	380.403	391.292	344.707	240.042	268.037	248.174	-0.560645	6.21575e-10	1.4982e-08	vesicle associated membrane protein 1	http://www.ncbi.nlm.nih.gov/gene/?term=6843
LOC100288181	lncRNA	chr8:143783670-143808391	-	1373.32	1455.79	1434.72	1729.3	1848.3	1910.17	0.363581	6.23355e-10	1.50167e-08	uncharacterized LOC100288181	http://www.ncbi.nlm.nih.gov/gene/?term=100288181
TNPO3	protein_coding	chr7:128594234-128695227	-	2617.4	2727.69	2748.35	3347.58	3265.69	3329.16	0.296534	6.38045e-10	1.53623e-08	transportin 3	http://www.ncbi.nlm.nih.gov/gene/?term=23534
ZNF585B	protein_coding	chr19:37672481-37701451	-	168.46	191.681	208.795	274.049	307.508	304.148	0.635675	6.45434e-10	1.55319e-08	zinc finger protein 585B	http://www.ncbi.nlm.nih.gov/gene/?term=92285
ITGB8	protein_coding	chr7:20370725-20455382	+	1039.12	902.29	825.793	618.108	672.643	567.812	-0.573675	6.4918e-10	1.56136e-08	integrin subunit beta 8	http://www.ncbi.nlm.nih.gov/gene/?term=3696
ERI1	protein_coding	chr8:8860314-8890849	+	793.891	849.384	766.482	548.096	540.307	634.378	-0.484309	6.63436e-10	1.59479e-08	exoribonuclease 1	http://www.ncbi.nlm.nih.gov/gene/?term=90459
COG5	protein_coding	chr7:106842189-107204959	-	1771.58	1779.11	1796.26	2235.39	2209.48	2165.21	0.305899	6.64287e-10	1.59597e-08	component of oligomeric golgi complex 5	http://www.ncbi.nlm.nih.gov/gene/?term=10466
FA2H	protein_coding	chr16:74746853-74808729	-	1294.67	1347.76	1170.55	775.138	950.854	930.506	-0.52127	6.67225e-10	1.60217e-08	fatty acid 2-hydroxylase	http://www.ncbi.nlm.nih.gov/gene/?term=79152
DEPDC7	protein_coding	chr11:33037410-33055128	+	3093.44	3112.12	2701.68	2188.38	2257.89	1823.76	-0.506319	6.69044e-10	1.60567e-08	DEP domain containing 7	http://www.ncbi.nlm.nih.gov/gene/?term=91614
PLAG1	protein_coding	chr8:57073468-57123859	-	115.918	98.2795	87.3969	53.0089	40.5072	51.8667	-1.0487	6.80768e-10	1.63293e-08	PLAG1 zinc finger	http://www.ncbi.nlm.nih.gov/gene/?term=5324
ENSG00000269958.1	sense_intronic	chr14:104162690-104163500	+	144.891	151.387	149.861	86.015	82.9733	90.0363	-0.784429	7.17297e-10	1.71962e-08	None	http://asia.ensembl.org/Homo_sapiens/Gene/Idhistory?g=ENSG00000269958
SLC35D1	protein_coding	chr1:67465015-67520080	-	1165.71	1151.04	1109.39	816.143	929.595	826.222	-0.413245	7.47124e-10	1.79017e-08	solute carrier family 35 member D1	http://www.ncbi.nlm.nih.gov/gene/?term=23169
PTPRR	protein_coding	chr12:71031853-71314584	-	36.0174	49.2276	31.9661	87.0151	74.9138	95.1934	1.13216	7.57533e-10	1.81413e-08	protein tyrosine phosphatase, receptor type R	http://www.ncbi.nlm.nih.gov/gene/?term=5801
ARL6IP1	protein_coding	chr16:18802989-18813000	-	5310.54	5493.69	5444.14	4528.79	4289.53	4493.23	-0.287707	7.64007e-10	1.82865e-08	ADP ribosylation factor like GTPase 6 interacting protein 1	http://www.ncbi.nlm.nih.gov/gene/?term=23204
HERC6	protein_coding	chr4:89299891-89364249	+	1041.81	961.243	973.164	742.13	774.903	753.876	-0.389572	7.71414e-10	1.84539e-08	HECT and RLD domain containing E3 ubiquitin protein ligase family member 6	http://www.ncbi.nlm.nih.gov/gene/?term=55008
PZP	protein_coding	chr12:9301436-9360966	-	9.71445e-17	9.71445e-17	9.71445e-17	15.0023	10.1257	9.60251	6.55215	7.75557e-10	1.85431e-08	PZP, alpha-2-macroglobulin like	http://www.ncbi.nlm.nih.gov/gene/?term=5858
RALA	protein_coding	chr7:39663152-39747723	+	2500.43	2375.75	2294.31	1881.33	1857.46	1944.26	-0.335048	7.77613e-10	1.85823e-08	RAS like proto-oncogene A	http://www.ncbi.nlm.nih.gov/gene/?term=5898
ENSG00000233006.2	processed_transcript	chr5:131667882-131705340	-	110.481	82.5222	74.7743	158.028	177.999	157.072	0.883771	7.80214e-10	1.86345e-08	None	http://asia.ensembl.org/Homo_sapiens/Gene/Idhistory?g=ENSG00000233006
CCDC88C	protein_coding	chr14:91737667-91884188	-	442.192	483.65	488.439	652.113	614.149	670.869	0.452493	7.91477e-10	1.88933e-08	coiled-coil domain containing 88C	http://www.ncbi.nlm.nih.gov/gene/?term=440193
PREPL	protein_coding	chr2:44544746-44589001	-	2952.01	2907.55	2827.49	3457.6	3700.61	3590	0.307341	8.04652e-10	1.91976e-08	prolyl endopeptidase-like	http://www.ncbi.nlm.nih.gov/gene/?term=9581
CTH	protein_coding	chr1:70876901-70905534	+	572.331	566.32	437.797	753.132	831.516	789.909	0.591568	8.09346e-10	1.92992e-08	cystathionine gamma-lyase	http://www.ncbi.nlm.nih.gov/gene/?term=1491
BLCAP	protein_coding	chr20:36145819-36156333	-	2527.77	2317.7	2296.18	3087.54	3101.73	2908.68	0.349764	8.15019e-10	1.94241e-08	bladder cancer associated protein	http://www.ncbi.nlm.nih.gov/gene/?term=10904
SETD5	protein_coding	chr3:9439384-9519838	+	4766.26	5128.13	4802.22	5947.04	6064.93	6029.64	0.295816	8.20758e-10	1.95504e-08	SET domain containing 5	http://www.ncbi.nlm.nih.gov/gene/?term=55209
CENPU	protein_coding	chr4:185615219-185655286	-	425.462	363.582	378.334	277.047	239.833	261.848	-0.582953	8.21803e-10	1.95649e-08	centromere protein U	http://www.ncbi.nlm.nih.gov/gene/?term=79682
ANKDD1A	protein_coding	chr15:65204101-65251042	+	57.766	32.354	41.1486	112.019	86.0474	96.528	1.16732	8.29249e-10	1.97316e-08	ankyrin repeat and death domain containing 1A	http://www.ncbi.nlm.nih.gov/gene/?term=348094
CCNL2	protein_coding	chr1:1321091-1334718	-	3329.81	3072.67	2819.32	2291.4	2426.9	2220.56	-0.40996	8.51756e-10	2.02564e-08	cyclin L2	http://www.ncbi.nlm.nih.gov/gene/?term=81669
UBE2J2	protein_coding	chr1:1189292-1209234	-	1405.08	1420.27	1559.41	1155.2	1067.38	1118.54	-0.392699	8.57118e-10	2.0373e-08	ubiquitin conjugating enzyme E2 J2	http://www.ncbi.nlm.nih.gov/gene/?term=118424
PSD4	protein_coding	chr2:113931560-113960677	+	547.413	540.626	524.568	353.062	354.147	421.302	-0.515234	8.61641e-10	2.04696e-08	pleckstrin and Sec7 domain containing 4	http://www.ncbi.nlm.nih.gov/gene/?term=23550
CRISPLD2	protein_coding	chr16:84853587-84943116	+	164.074	177.919	186.977	108.019	93.126	113.253	-0.751991	8.73761e-10	2.07465e-08	cysteine rich secretory protein LCCL domain containing 2	http://www.ncbi.nlm.nih.gov/gene/?term=83716
TRNAU1AP	protein_coding	chr1:28879529-28905057	+	673.497	730.436	673.428	534.092	482.63	509.974	-0.44414	8.77465e-10	2.08233e-08	tRNA selenocysteine 1 associated protein 1	http://www.ncbi.nlm.nih.gov/gene/?term=54952
THRB	protein_coding	chr3:24158644-24536313	-	383.818	396.137	398.478	509.09	571.527	551.248	0.468895	8.83228e-10	2.09401e-08	thyroid hormone receptor beta	http://www.ncbi.nlm.nih.gov/gene/?term=7068
GNL3L	protein_coding	chrX:54556644-54593720	+	2992.94	2752.14	2801.59	3468.61	3759.27	3573.14	0.337964	8.83324e-10	2.09401e-08	G protein nucleolar 3 like	http://www.ncbi.nlm.nih.gov/gene/?term=54552
ZNF202	protein_coding	chr11:123594635-123612391	-	206.457	251.77	219.592	344.06	329.827	338.213	0.57756	8.86898e-10	2.10136e-08	zinc finger protein 202	http://www.ncbi.nlm.nih.gov/gene/?term=7753
HCN3	protein_coding	chr1:155247218-155259639	+	302.638	326.341	345.069	223.039	212.475	221.55	-0.569279	9.04341e-10	2.14155e-08	hyperpolarization activated cyclic nucleotide gated potassium channel 3	http://www.ncbi.nlm.nih.gov/gene/?term=57657
NRM	protein_coding	chr6:30655824-30659197	-	641.666	635.923	666.036	454.079	421.968	510.393	-0.488077	9.13899e-10	2.16304e-08	nurim	http://www.ncbi.nlm.nih.gov/gene/?term=11270
FBXO4	protein_coding	chr5:41925354-41941672	+	790.005	663.308	722.169	492.085	537.063	424.866	-0.580728	9.14701e-10	2.16379e-08	F-box protein 4	http://www.ncbi.nlm.nih.gov/gene/?term=26272
GBP2	protein_coding	chr1:89571815-89591842	-	148.51	117.912	106.999	249.042	219.542	197.661	0.836852	9.29855e-10	2.19847e-08	guanylate binding protein 2	http://www.ncbi.nlm.nih.gov/gene/?term=2634
PLIN3	protein_coding	chr19:4838346-4867780	-	5264.85	5178.09	5262.01	4348.76	4372.42	4353.42	-0.264447	9.48779e-10	2.24202e-08	perilipin 3	http://www.ncbi.nlm.nih.gov/gene/?term=10226
SNHG3	lncRNA	chr1:28832455-28837404	+	809.119	838.365	962.304	1139.2	1193.76	1238.04	0.451315	9.52026e-10	2.24851e-08	small nucleolar RNA host gene 3	http://www.ncbi.nlm.nih.gov/gene/?term=8420
WNT6	protein_coding	chr2:219724546-219738954	+	81.3772	97.4309	63.8922	35.0061	32.387	37.0522	-1.21221	9.55077e-10	2.25452e-08	Wnt family member 6	http://www.ncbi.nlm.nih.gov/gene/?term=7475
LOC284080	lncRNA	chr17:48127713-48133103	-	103.369	96.3449	82.0552	49.0083	43.5156	45.6077	-1.02356	9.63814e-10	2.27394e-08	None	http://www.ncbi.nlm.nih.gov/gene/?term=LOC284080
HES2	protein_coding	chr1:6475292-6479979	-	1529.19	1446.83	1459.5	1213.21	1092.64	1059.66	-0.397742	9.71447e-10	2.29073e-08	hes family bHLH transcription factor 2	http://www.ncbi.nlm.nih.gov/gene/?term=54626
SPHK1	protein_coding	chr17:74380690-74383941	+	3418.63	3424.47	3751.26	2629.46	2493.89	2900.02	-0.401289	9.74241e-10	2.29491e-08	sphingosine kinase 1	http://www.ncbi.nlm.nih.gov/gene/?term=8877
C11orf86	protein_coding	chr11:66742754-66744479	+	946.512	1042.97	1047.48	648.115	745.558	780.836	-0.482535	9.74247e-10	2.29491e-08	chromosome 11 open reading frame 86	http://www.ncbi.nlm.nih.gov/gene/?term=254439
ALG10	protein_coding	chr12:34175216-34181237	+	312.44	284.061	261.263	190.033	192.183	167.831	-0.638558	1.01223e-09	2.38312e-08	ALG10, alpha-1,2-glucosyltransferase	http://www.ncbi.nlm.nih.gov/gene/?term=84920
NEDD4L	protein_coding	chr18:55711610-56068772	+	902.771	936.796	902.377	1184.21	1209.91	1132.66	0.363337	1.01779e-09	2.39392e-08	neural precursor cell expressed, developmentally down-regulated 4-like, E3 ubiquitin protein ligase	http://www.ncbi.nlm.nih.gov/gene/?term=23327
RNF41	protein_coding	chr12:56596288-56615753	-	1065.66	1136.37	1079.1	1407.24	1399.13	1366.82	0.346941	1.01789e-09	2.39392e-08	ring finger protein 41	http://www.ncbi.nlm.nih.gov/gene/?term=10193
BAHCC1	protein_coding	chr17:79373521-79433358	+	3884.54	3971.12	3889.13	3194.56	3286.84	3039.11	-0.302775	1.03262e-09	2.42729e-08	BAH domain and coiled-coil containing 1	http://www.ncbi.nlm.nih.gov/gene/?term=57597
APTX	protein_coding	chr9:32972604-33001639	-	611.519	692.058	702.199	450.079	434.086	512.534	-0.523069	1.03797e-09	2.43858e-08	aprataxin	http://www.ncbi.nlm.nih.gov/gene/?term=54840
KDELC2	protein_coding	chr11:108342833-108369159	-	1119.01	1012.3	1080.32	780.137	808.328	844.708	-0.400451	1.03894e-09	2.43957e-08	KDEL motif containing 2	http://www.ncbi.nlm.nih.gov/gene/?term=143888
CS	protein_coding	chr12:56665483-56694175	-	4981.68	5049.38	5000.81	3972.69	3736.21	4229.77	-0.33249	1.04106e-09	2.44326e-08	citrate synthase	http://www.ncbi.nlm.nih.gov/gene/?term=1431
SBDSP1	misc_RNA	chr7:72299952-72307978	+	642.802	651.671	675.919	868.152	837.751	967.336	0.439267	1.04264e-09	2.44569e-08	SBDS, ribosome maturation factor pseudogene 1	http://www.ncbi.nlm.nih.gov/gene/?term=155370
CTR9	protein_coding	chr11:10772534-10801302	+	2318.19	2378.72	2410.99	2846.5	3081.46	2933.79	0.317929	1.04571e-09	2.45158e-08	CTR9 homolog, Paf1/RNA polymerase II complex component	http://www.ncbi.nlm.nih.gov/gene/?term=9646
MSTO1	protein_coding	chr1:155579961-155584758	+	680.412	627.039	647.679	829.146	929.627	865.256	0.424856	1.05173e-09	2.46441e-08	misato 1, mitochondrial distribution and morphology regulator	http://www.ncbi.nlm.nih.gov/gene/?term=55154
FCHSD2	protein_coding	chr11:72547790-72853143	-	940.891	965.255	977.245	745.13	746.609	744.313	-0.367168	1.06235e-09	2.48799e-08	FCH and double SH3 domains 2	http://www.ncbi.nlm.nih.gov/gene/?term=9873
SVIP	protein_coding	chr11:22841809-22851408	-	409.261	441.406	422.513	295.051	246.969	312.306	-0.575997	1.07907e-09	2.52581e-08	small VCP interacting protein	http://www.ncbi.nlm.nih.gov/gene/?term=258010
DOT1L	protein_coding	chr19:2164148-2232577	+	1290.98	1421.45	1348.39	1700.3	1703.68	1798.91	0.357098	1.10806e-09	2.5923e-08	DOT1 like histone lysine methyltransferase	http://www.ncbi.nlm.nih.gov/gene/?term=84444
MAPRE1	protein_coding	chr20:31407699-31438211	+	3839.03	3737.05	3963.34	4671.81	4658.78	5010.26	0.313335	1.13584e-09	2.6559e-08	microtubule associated protein RP/EB family member 1	http://www.ncbi.nlm.nih.gov/gene/?term=22919
SORBS3	protein_coding	chr8:22409251-22433008	+	1131.14	1141.17	1185.57	927.159	761.929	842.917	-0.449676	1.14594e-09	2.67812e-08	sorbin and SH3 domain containing 3	http://www.ncbi.nlm.nih.gov/gene/?term=10174
SNX18	protein_coding	chr5:53813589-53842416	+	354.878	308.519	345.66	214.038	227.62	236.249	-0.573827	1.15434e-09	2.69635e-08	sorting nexin 18	http://www.ncbi.nlm.nih.gov/gene/?term=112574
DDX42	protein_coding	chr17:61851549-61896677	+	3528.4	3631.02	3582.42	4355.76	4254.12	4516.35	0.289056	1.16111e-09	2.71074e-08	DEAD-box helicase 42	http://www.ncbi.nlm.nih.gov/gene/?term=11325
C11orf54	protein_coding	chr11:93474760-93496268	+	1121.18	1049.71	1069.28	1355.24	1370.81	1391.99	0.346206	1.16738e-09	2.72395e-08	chromosome 11 open reading frame 54	http://www.ncbi.nlm.nih.gov/gene/?term=28970
DRAM1	protein_coding	chr12:102271105-102317401	+	1029.51	1058.69	996.321	694.123	828.416	745.467	-0.443405	1.17991e-09	2.75174e-08	DNA damage regulated autophagy modulator 1	http://www.ncbi.nlm.nih.gov/gene/?term=55332
TMEM41A	protein_coding	chr3:185207389-185216845	-	506.22	492.427	498.814	357.062	350.075	381.413	-0.460267	1.18707e-09	2.767e-08	transmembrane protein 41A	http://www.ncbi.nlm.nih.gov/gene/?term=90407
XPR1	protein_coding	chr1:180601146-180859415	+	1166.91	1131.29	1196.32	1444.25	1470.97	1505.37	0.338707	1.20879e-09	2.81615e-08	xenotropic and polytropic retrovirus receptor 1	http://www.ncbi.nlm.nih.gov/gene/?term=9213
ACADVL	protein_coding	chr17:7120444-7128586	+	4244.23	4418.31	4606.82	5774	5690.59	5264.74	0.334147	1.21041e-09	2.81846e-08	acyl-CoA dehydrogenase, very long chain	http://www.ncbi.nlm.nih.gov/gene/?term=37
NQO1	protein_coding	chr16:69743304-69760571	-	3969.2	4025.12	4138.17	3421.59	3206.01	3184.21	-0.306331	1.21546e-09	2.82874e-08	NAD(P)H quinone dehydrogenase 1	http://www.ncbi.nlm.nih.gov/gene/?term=1728
MSH3	protein_coding	chr5:79950467-80172634	+	973.686	1039.06	982.172	763.133	783.007	764.503	-0.374183	1.23899e-09	2.88199e-08	mutS homolog 3	http://www.ncbi.nlm.nih.gov/gene/?term=4437
MYSM1	protein_coding	chr1:59120411-59165747	-	658.087	585.727	611.737	863.15	785.146	862.813	0.436896	1.24891e-09	2.90355e-08	Myb like, SWIRM and MPN domains 1	http://www.ncbi.nlm.nih.gov/gene/?term=114803
ARHGEF17	protein_coding	chr11:73019663-73080425	+	2212.28	2189.97	2221.5	2782.48	2746.66	2631.87	0.301185	1.25596e-09	2.91842e-08	Rho guanine nucleotide exchange factor 17	http://www.ncbi.nlm.nih.gov/gene/?term=9828
EIF4B	protein_coding	chr12:53400042-53435999	+	15218.8	15569.8	15694.5	19367.4	19490.7	18006.8	0.290828	1.27561e-09	2.96254e-08	eukaryotic translation initiation factor 4B	http://www.ncbi.nlm.nih.gov/gene/?term=1975
RAPH1	protein_coding	chr2:204298405-204400059	-	1671.56	1600.29	1412.5	1093.19	1180.58	1186.19	-0.436622	1.28516e-09	2.98316e-08	Ras association (RalGDS/AF-6) and pleckstrin homology domains 1	http://www.ncbi.nlm.nih.gov/gene/?term=65059
HINT3	protein_coding	chr6:126277861-126301390	+	901.99	828.627	745.189	552.097	626.114	557.94	-0.511147	1.29468e-09	3.00371e-08	histidine triad nucleotide binding protein 3	http://www.ncbi.nlm.nih.gov/gene/?term=135114
OSBPL11	protein_coding	chr3:125247702-125314381	-	847.805	799.963	926.048	1097.19	1163.39	1179.82	0.417832	1.30407e-09	3.02297e-08	oxysterol binding protein like 11	http://www.ncbi.nlm.nih.gov/gene/?term=114885
BMP1	protein_coding	chr8:22022653-22069839	+	2516.5	2548.86	2313.73	1928.34	1982.79	1777.57	-0.374878	1.30434e-09	3.02297e-08	bone morphogenetic protein 1	http://www.ncbi.nlm.nih.gov/gene/?term=649
TRIM7	protein_coding	chr5:180620924-180632293	-	664.595	803.207	785.603	556.096	519.002	501.798	-0.515375	1.30856e-09	3.03116e-08	tripartite motif containing 7	http://www.ncbi.nlm.nih.gov/gene/?term=81786
ALG11	protein_coding	chr13:52586523-52603784	+	364.654	345.918	379.927	502.087	501.782	494.149	0.457346	1.3285e-09	3.07575e-08	ALG11, alpha-1,2-mannosyltransferase	http://www.ncbi.nlm.nih.gov/gene/?term=440138
GLP2R	protein_coding	chr17:9728868-9795420	+	429.103	421.663	427.074	590.102	576.646	555.793	0.431048	1.33692e-09	3.09327e-08	glucagon like peptide 2 receptor	http://www.ncbi.nlm.nih.gov/gene/?term=9340
PGAM1	protein_coding	chr10:99185882-99193201	+	6783.79	6769.5	6762.87	8112.41	7947.7	8332.27	0.263767	1.33745e-09	3.09327e-08	phosphoglycerate mutase 1	http://www.ncbi.nlm.nih.gov/gene/?term=5223
NUP85	protein_coding	chr17:73201531-73231854	+	1855.17	1799.64	1998.97	1511.26	1395.16	1470.51	-0.369647	1.3504e-09	3.12161e-08	nucleoporin 85	http://www.ncbi.nlm.nih.gov/gene/?term=79902
PHPT1	protein_coding	chr9:139743268-139745495	+	1626.14	1651.23	1884.67	1336.23	1252.5	1288.24	-0.413484	1.37884e-09	3.18569e-08	phosphohistidine phosphatase 1	http://www.ncbi.nlm.nih.gov/gene/?term=29085
ZNF91	protein_coding	chr19:23540498-23578362	-	956.05	889.552	832.572	1129.2	1238.22	1213.85	0.41996	1.3875e-09	3.20404e-08	zinc finger protein 91	http://www.ncbi.nlm.nih.gov/gene/?term=7644
PTHLH	protein_coding	chr12:28111017-28124916	-	8.5565	15.7548	12.5633	30.006	44.4918	46.4858	1.698	1.3991e-09	3.22916e-08	parathyroid hormone like hormone	http://www.ncbi.nlm.nih.gov/gene/?term=5744
[truncated: 42,659 more rows]
